# Supplementary material for: Assessing the severity of pulmonary embolism among patients in the emergency department: Utility of RV/LV diameter ratio
Source: PLoS One. 2020 Nov 19;15(11):e0242340. doi: 10.1371/journal.pone.0242340 (PMC7676654; doi:10.1371/journal.pone.0242340)
Supplement: S1 Data — (XLSX) [file pone.0242340.s001.xlsx]

## Sheet: Total
Age	SEX	Main complaint	Hemoptyisi	under Dz	Recent Trauma or Surgery	Prior PE or DVT	Exo Estrogen use	SBP	DBP	HR	SpO2	AaDO2	Wells	PERC	Pulmonary CT	Pul Ct findings	Troponin	CKMB	D-dimer	BNP	2-D Echo	CAG	CAG finding	adm	T/O	LOS	LOS ICU	expire	Decreased RV contractility	RV systolic function	RV dilatation	PASP	Resting pulmonary HTN	CT reading
																													유 -1 무 -2	function 0 dysfunction 1	유 -1 무 - 2 표기없음 -3	< 25 - 0/ 25~40 - 1/ > 40 -2	mild - 1 moderate - 2 severe - 3 없을 시 (-)	pulmonary infarction 무 - 0 유 - 1
79	F	2	2	1,2, gastric cancer	Gastrectomy	2	2	150	80	72	97	10.5	2.5	3	No pulmonary embolism in both central pulmonary arteries.		0.0048	1.03	>20	1094	1. Normal LV systolic function 2. Mild LV diastolic dysfunction (Gr.1 impaired relaxation) 3. Dilated tubular(47mm) portion of ascending aorta			1					-	-	3	-	-	0
81	F	2	2	1,2, angina, MDD	2	2	2	140	90	88	97	39.5	0	2	Massive pulmonary thromboembolism involving right main pulmonary artery, right inferior interlobar and RLL segmental pulmonary arteries, ll-defined cavitary consolidation in RLL lateral basal segment; D/D ischemic/infarct change, pneumonia, less likely cavitary malignancy such as lung cancer or metastasis.		0.011	1.25	1.45	508	1) Deteriorated RV systolic function 2) Increased PA pressure (28->54mmHg) & RV cavity size compared with last study ('15-6-3)			1					1	1	1	2	2	1
72	M	2	2	none	2	2	2	145	85	96	98	-	0	2	Pulmonary embolism in both lower segmental PAs.		0.005	1.21	6.03	58.94	Normal LV systolic function			1					2	0	2	0	-	-
82	F	2	2	1, bladder cancer	2	2	2	90	60	78	86	58.5	5.5	4		Severe pulmonary thromboembolism in both lungs.	0.337	6.25	17.6	1201	1. Mild resting pulmonary hypertension with decreased RV contractility 2. Dilated RV & RA with D-shaped LV			1					1	1	1	2	1	0
40	F	abd pain	2	2	Lt.salpingectomy	2	2	72	58	128	88	69.2	3	3		Pulmonary embolism at both pulmonary arteries.	0.045	2.46	-	2893	1. Severe pulmonary hypertensoin with decreased RV contractility			1					1	1	1	2	3	0
49	M	2	2	2	2	2	2	130	80	112	97	28	4.5	2	both segmental pulomonary artery occlusion		-	-	>20	2064	Dilated RV and RA, RV contractility with Moderate to severe resting pulmonary hypertension			1					1	1	1	2	3	1
70	F	DVT	2	angina, HF	2month ago coccyx fx	1	2	130	80	98	-	-	6	4	Rt.pulmonary a embolism		-	-	>20	-	-			1					2	0	2	1	-	0
77	M	2	2	colon cancer, HTN	none	2	2	130	70	72	94	37.2	3	2		Pulmonary embolism in distal right pulmonary artery, right interlobar artery	-	-	3.54	.	Mild resting pulmonary hypertension, normal systolic function			1					2	0	3	2	-	0
40	M	Rt.flank pain	2	2	2	2	2	150	80	104	96	22	1.5	1	Pulmonary embolism in right entire central pulmonary arteries		-	-	16.13	-	WNL			1					2	0	3	1	-	0
80	M	2	2	angina, lung ca	2	2	2	120	70	95	90	58.5	0	2	Multifocal filling defects in both lobar and segmental pulmonary arteries		0.313	2.78	-	-	1) D-shaped LV with dilated RV Dilated both atria (RA > LA)			1					1	1	1	2	2	0
65	M	?
77	F	non-specific sx
38	F	1	2	none	Delivery 5 da	2	2	150	100	80	98	13.2	1.5	1	Pulmonary embolism at RLL PA without RV enlargement.		0.004	1.23	4.35	515.3	normal			1					2	0	3	1	-	0
35	F	2,3	2	none	2da C-sec	2	2	110	70	140	92	63	3	3	Pulmonary embolism in right distal pulmonary artery, LUL, RML, and BLL central pulmonary		0.324	9.22	16.87	108.4	mild LV diastolic dysfunction			1					2	0	3	1	-	0
35	M	Rt shoulder back pain	2	2	2	2	2	110	70	92	96	16.2	0	0	Embolism in right inferior lobar pulmonary artery		<0.003	0.74	0.68	19.7	normal,			1	아산병원 전원 for cancer w/u				2	0	2	0	-	0
45	M	2	2	2	2	2	2	120	80	110	93	45.5	1.5	2	Pulmoanry embolism in both lungs with enlarged RV & RA (suggesting pulmonary hypertension)				10.33		1. Dilated RV & RA with decreased RV contractility 2. D-shaped LV and mild resting pulmonary hypertension with IVC plethora			1					1	1	1	2	1	0
78	M	2	2	2,CVA	2	2	2	140	80	120	90	-14	3	3	Pulmonary embolism at right interlobar, RM & RL lobar PAs.		0.039	1.45	15.7	1076	-			1					2	0	3	0	-	0
28	M	1	2	2	2	2	2	130	90	80	97	32	0	1	Filling defect in right anterior, posterior basal pulmonary arteries: D/D pulmonary embolism.		0.004	0.75	3.1	74.1	normal			1					2	0	2	0	-	0
25	M	1	2	2	2	2	2	110	70	64	96	-1	0	0	no pulmonary embolism				2.44										2	1	2	1	-	0
46	M	Lt.hemiplegia	2	1	7da brain op	2	2	190	100	75	97	12.5	4.5	1	Pulmonary embolism at LUL lingular segmental pulmonary artery (arrows).	0	-	-	-	-	Concentric LV hypertrophy with normal LV systolic functio			1					2	1	2	0
85	M	2	2	esophageal ca	2	2	2	130	80	93	91	28	0	2	Pulmonary embolism in RLL posterior segmental PA, LUL posterior and left interlobar PA (arrows).		0.023	1.44	6.6	517.3	normal			1					2	0	2	1	-	0
38	M	Rt foot swelling	2	UC	2	2	2	140	100	80	92	37	4.5	2	Multiple low-attenuated lesions in right main pulmonary artery and bilateral lobar/segmental arteries.		-	-	10.47	-	LV Diastolic Dysfunction(Gr 1) Moderate Pulmonary Hypertension without IVC plethora			1					2	0	3	2	2	0
69	F	2	2	1	2	2	2	150	90	134	95	44.23	4.5	3	otal occlusion of LUL anterior segmental branch with subsegmental wedge shaped consolidation in LUL anterior segment. ; Suggestive of pulmonary infarction.		0.057	2.07	0.85	371.6	1. Concentric LV hypertrophy with normal LV contractility 2. Mild LV diastolic dysfunction (Gr.1 impaired relaxation) with high LV filling pressure			1					2	0	3	1	-	0
74	F	1,2	2	GB cancer	2	2	2	110	70	118	93	57.5	4.5	4	Markedly aggravated acute pulmonary embolism in both lungs.	Enlarged RA & RV; c/w pulmonary hypertension and right heart pressure overload	0.421	6.69	>20	1870	Decreased RV contractility 3. Dilated RV & RA -> r/o Pulmonary embolism			1					1	1	1	2	1	0
81	F	1,2	2	2	2	2	2	80	60	116	72	63	3	3	Pulmonary embolism in left central pulmonary arteries.		<0.01	1.81	4370ng/ml	23357	Enlarged RV and D-shaped LV with RV dysfunction RA and RV enlargements, and PA hypertension is suggsted.			1					1	1	1	1	-	0
41	M	2	2	2	2	2	2	109	67	120	95	38	6	2	Extensive low density intraluminal filling defects in both central pulmonary arteries; Pulmonary embolism, acute stage.		0.119	5.93	5.25	1473	normal			1					2	0	2	1	-	0
25	M	1,2	2	PTE, venous thrombosis	2	2	2	151	95	116	95	31.7	9	3	Bulky thrombus with total occlusion at left main to LU/LL lobar and segmental PAs. . No definite RV enlargement.		<0.003	0.74	2.69	9.62	Irregular-shaped nonmobile hypoechoic mass on left pulmonary artery -> r/o			1					2	0	3	1	-	1
63	F	1	2	2	2	2	2	110	70	78	71	73	3	3	Pulmonary embolism in both central pulmonary arteries, acute stage.		0.01	1.71	5.19	141	-			1					1	1	3	2	2	0
39	M	1	1	2	2	2	2	130	70	100	98	-	4	2	Pulmonary embolism in both central pulmonary arteries.				8.1		normal			1					2	0	3	1	-	1
19	F	Rt foot swelling	2	2	2	1	2	130	80	100	-	-	9	3	Pulmonary embolism in right central to segmental arteries and left superior & inferior to segmental pulmonary arteries. (Rt>Lt)		<0.010	1.73	>5000	29.13				1										0
79	F	2	2	2	2	2	2	103	63	104	80	92	1.5	3	Intraluminal filling defect at both lower lobar posterior segmental artery ; D/D Pulmonary artery embolism.		0.027	16.08	1.93	6790	1. Dilated RV & RA with D-shaped LV 2. Decreased basal to mid RV contractility with sparing of apical contractility 3. Mild resting pulmonary hypertenstion -> c/w Acute pulmonary embolism			1					1	1	3	2	1	0
61	F	2	2	varicose , hnp	2	2	2	160	100	82	96	43.7	1.5	2	Contrast filling defect in both main, lobar, segmental pulmonary artery: pulmonary embolism.		0.005	0.86	12.33	193.8	1. Normal LV systolic function 2. Mild LV diastolic dysfunction (Gr.1 impaired relaxation) 3. Mild resting pulmonary hypertension			1					1	1	3	2	1	0
79	F	2	2	2	2	2	2	80	40	126	90	58	1.5	3	Severe pulmonary embolism in both main, interlobar, lobar and segmental PAs.		0.044	2.2	9.56	1230	1. Normal LV systolic function 2. Mild LV diastolic dysfunction (Gr.1 Impaired relaxation)			1					1	1	1	2	3	1
59	M	SX during CTx	2	2, colon cancer	2	2	2								Pulmonary embolism in RPA, LPA, RLL segmental, left interlobar, LLL segmental pulmonary arteries.																			0
81	F	2	2	dysuria	2	2	2	120	80	76	90	38.7	0	2	Contrast material filling defect in RML and RLL pulmonary artery without RV enlargement; c/w Pulmonary embolism.		0.025	1.93	5.57	249.5	1. Normal LV systolic function 2. Mild LV diastolic dysfunction (Gr.1 Impaired relaxation)			1					2	0	2	1	3	0
76	F	본원 시행 CT 상 No pulmonary embolism in both central pulmonary arteries.													No pulmonary embolism in both central pulmonary arteries.
64	F	2	2	none	2	2	2	110	60	76	98		0	1	Pulmonary embolism in BUL and BLL central pulmonary arteries.					36.91	1. Normal LV systolic function 2. Mild LV diastolic dysfunction (Gr.1 impaired relaxation) 3. Mildly dilated LA 4. Moderate resting pulmonary hypertension without IVC plethora			1					2	0	1	2	2	0
76	F	2	2	1	2	2	2	110	70	116	86	58	1.5	3	Diffuse extensive pulmonary embolism in both central pulmonary arteries, acute phase.		<0.05	<1.0	1510	213	1. Decreased RV contractility with moderate pulmonary hypertension & moderate TR 2. RVE, D-shaped LV ->C/W Pulmonary embolism 3. LV diastolic dysfunction(Gr 1) 4. Mild AR			1					1	1	1	2	2	1
76	M	general weakness	2	1,2, AGC, cerebral infarct	2	2	2	140	100	102	96	36.5	2.5	2	Pulmonary embolism in right distal PA and LUL anterior sugemental pulmonary artery		0.069	2.57	12.32	1005	1. Basal septal hypertrophy and mid LV cavity obliteration 2. Nonvalvular A-fib and normal LV systolic function 3. Dilated tubular(42mm)portion of ascending aorta 4. Dilated LA - Newly noted mid LV cavity obstruction compared with last study('11-05-30)			1					2	0	2	1	3	0
75	F	1	2	1	2	2	2	110	70	90	97	66.7	0	1	Pulmonary embolism in both distal pulmonary arteries to RML and BLL central pulmonary arteries, acute stage.		0.015	1.58	7.71	708.6	1. Severe resting pulmonary hypertension with decreased RV contractility 2. Dilated RV with D-shaped LV -> Suggestive of acute pulmonary embolism 3. Mild LV diastolic dysfunction (Gr.1 impaired relaxation)			1					1	1	1	2	3	1
86	F	2	2	1, s/p PCI on LAD	2	2	2	100	60	88	100	19.7	1.5	2	Pulmonary embolism in RLL superior, lateral and posterior basal segmental pulmonary arteries.		0.103	6.75	>20	5687	s/p PCI on p-mLAD ('06-5-11) 1. Normal LV systolic function 2. Mild LV diastolic dysfunction (Gr.1 impaired relaxation) 3. Dilated LA - No significant interval change compared with last study ('06-7-26)			1					2	0	2	1	-	0
54	M	2	2	1	2	2	2	110	70	120	95	37	4.5	3	Multifocal acute pulmomary embolism in Rt. main pulmonary a. and both upper/ lower interlobar, lobar pulmonary a.				16.66		1. Boderline resting pulmonary hypertension 2. Mild LV diastolic dysfunction (Gr.1 impaired relaxation) 3. Normal LV systolic function 4. Hyperdynamic interatrial septum without definite shunt flow			1					2	0	3	2	1	0
50	F	non-specific sx													No definite evidence of PTE.
79	F	2	1	2	2	2	2	160	100	84	83	52.7	1	3	.Multiple filling defects due to embolism at right main, and right middle, left upper and lower segmental/subsegmental arteries. .Near total occlusion of right main pulmonary artery with decreased vascular markings of right lung fields, compared to left.		0.016	3.51	9.33	2100	1. Concentric LVH with hyperdynamic LV systolic function 2. Moderate resting pulmonary hypertension with RV hypertrophy (5.6mm) 3. Mild LV diastolic dysfunction (Gr.1 impaired relaxation) 4. Hypermobile fillform structure attached on AV -> R/O Lambl's excrescence			1					1	1	1	2	2	1
80	M	2	2	stroke	2	2	2	110	70	82	97	46.2	0	1	Pulmonary embolism in both central pulmonary arteries, right dominance and acute stage.		0.101	3.08	3.69	2689	1. Normal LV systolic function 2. Mild LV diastolic dysfunction(Gr.1 impaired relaxation) 3. Mild MR(Gr.1) 4. Mild resting pulmonary hypertension 5. Dilated tubular(=43.1mm) portion of ascending aorta -Newly developed mild pulmonary hypertension (PApr.:36 -> 51mmHg) compared with last study('13-3-21)			1					1	1	3	2	1	0
68	F	1	2	3	2	2	2	64	41	102	104	24.7	1.5	3	Continuous filling defects in pulmonary trunck, both main pulmonary arteries and their upper/lower lobar branches; pulmonary thromboembolism.		0.662	21.3	13.1	4173	1. Dilated RV & RA with RV dysfunction 2. D-shaped LV with normal LV systolic function 3. Mild resting pulmonary hypertension with IVC plethora & dilatation 4. Echogenic mobile mass in LPA & bifurcation -> Newly developed mild resting pulmonary hypertension (PApr: 38 -> 53mmHg)			1					1	1	1	2	-	0
83	F	hemoptysis	1	1,2,rectal cancer	2	2	2	109	69	89	87	64.2	2	3	Thromboembolism right and left pulmonary artery, both interlobar pulmonary artery. (Rt>Lt)		0.058	3.96	7.08		-			1					2	0	3	2	2	0
32	M	1	2	2	2month ago knee op	2	2	110	70	96	95	51.5	3	1	Low density vascular filling defects in branches of both pulmonary arteries, suggestive of pulmonary embolism.		0.023	0.854	5.14	481.2	-			1										0
62	F	Rt.flank pain	2	1,2,rectal cancer	2	2	2	80	60	112	97	65.2	2.5	2	Pulmonary embolism in RPA, LPA, RUL, RML and BLL central pulmonary arteries.		0.244	2.47	18.52	-	1. Irregular-shaped nonmobile hypoechoic mass on right pulmonary artery -> r/o pulmonary artery thrombi 2. Dilated RV with decreased RV contractility 3. D-shaped LV and moderate resting pulmonary hypertension with IVC plethora -> c/w Acute pulmonary embolism			1					1	1	1	2	2	1
74	F	2	2	angina, CHF	2	2	2	120	70	104	92	62.5	1.5	3	Pulmonary embolism in RML, left lingular segment, and BLL segmental pulmonary arteries		0.039	3.17	5.87	21288	1) Normalized RV systolic function 2) Decreased RV cavity & PA pressure (47 -> 28mmHg) 3) Increased LV filling pressure (E/E':10 -> 18) compared with last study ('16-2-11)			1					2	0	3	1	-	0
79	F	2	2	1, delusion d/o	2	2	2	120	80	76	-	50.7	0	1	Pulmonary embolism in multifocal areas of both lungs, segmental pulmonary artery levels.		0.008	2.16	-	1562	Severer resting pulmonary hypertension	1	1. Left main; normal appearance2. LAD; mild diffuse atherosclerosis3. LCX; mild diffuse therosclerosis4. RCA; mild diffuse atherosclerosis	1, 응급실 통한 입원 아님					1	1	1	2	3	0
43	M	1	2	2	2	2	2	106	65	90	98	50.7	0	0	Extensive pulmonary embolism in both central pulmonary arteries, acute stage.		0.056	4.39	16.26	1992	1. Hypoechoic mass in Right pulmonary atery --> R/O Thrombus 2. Dilated RV and RV hypertrophy with decreased RV contractility 3. Moderate resting pulmonary hypertension and IVC Plethora with dilatation 4. D-shaped LV with normal LV systolic function --> C/W pulmonary embolism 5. Mild LV diastolic dysfunction(Gr.1 impaired relaxation)			1					1	1	1	2	2	0
63	F	2	2	2	2	2	2	135	84	67	-	-	0	1	Pulmonary embolism in both PA (right ascending and descending branch, left interlobar artery)		0.007	0.68	2.82	224.1	1. Normal LV systolic function 2. Mild LV diastolic dysfunction (Gr.1 impaired relaxation) 3. Mild amount of pericardial effusion			1, 2/9 ER 내원, 2/16 adm					2	0	3	1	1	0
57	M	2	2	HCC	2	2	2	120	80	84	-	-	0	1	Thromboembolism in right inferior segmental pulmonary artery		0.004	1.44	2.95	125.5	-			1
43	M	2	2	2	2	2	2	84	46	120	80	32.2	1.5	2	Acute PE in both interlobar, lobar and segmental PA, markedly decreasedRUL and BLL		0.571	7.2	3.46	9942	1. Severe resting pulmonary hypertension with D-shaped LV 2. Dilated RV with decreased RV contractility 3. Moderate TR with dilated RA -> c/w Cor pulmonale 4. Normal LV systolic function 5. Mild LV diastolic dysfunction (Gr.1 impaired relaxation)			1					1	1	1	2	3	1
78	F	GW-> brain tummor	2	2	2	2	2	-	-	-	-	-	0	1	Pulmonary embolism in RUL posterior, both interlobar to BLL segmental pulmonary arteries.		-	-	-	-	1. Small LV cavity with normal LV systolic function 2. Mild LV diastolic dysfunction (Gr.1 impaired relaxation) - No significant interval change compared with last study ('16-2-5)			1, 응급실 통한 입원 아님					2	0	3	0	-	0
53	M	No definite evidence of pulmonary embolism.
25	M	1,2	2	2	2	2	2	140	90	110	98	17	1.5	1	Filling defect at right inferior lobar artery, right middle lobar and lower lobar arteries ; D/D Pulmonary embolism.		-	-	2.78	-	normal			1					2	0	2	1	-	0
69	F	lung ca. CTx f/u CT-> PTE	2	lung cancer	2	2	2	109	65	92	-	-	1	1	Newly appeared pulmonary embolism at lobar and segmental pulmonary arteries of both lungs				-		-			2					2	0	2	2	-	0
63	M	CT No pulmonary embolism.
59	F	Left thigh, leg, foot에 swelling, discoloration	2	2	2	2	2	130	80	74	96	11.5	3	2	Pulmonary embolism in Left interlobar to LLL lobar pulmonary artery		<0.003	2.61	>20	119.2	-			1
47	F	both flank pain	2	2	2	2	2	127	72	111	97	19.7	0	0	Acute pulmonary embolism at right main pulmonary artery and its branches, and left lower lobe pulmomary artery		<0.003	0.55	-	75.38	1. Normal LV systolic function 2. Mild LV diastolic dysfunction(Gr.1 impaired relaxation) 3. Borderline resting pulmonary hypertension			1					2	0	2	2	1	0
69	M	1,2	2	1	2	2	2	130	70	92	94	40	0	1	Acute pulmonary thromboembolism in both main, interlobar, lobar and segmental pulmonary arteries.		0.05	2.52	17.64	3141	1. Severe resting pulmonary hypertension without IVC plethora 2. Decreased RV contractility --> r/o Pulmonary embolism 3. Normal LV systolic function 4. Concentric LV hypertrophy with mild LV diastolic dysfunction (Gr.1 impaired relaxation)			1					1	1	1	2	3	1
32	M	1	2	1	2	1	2	140	80	108	96	-26.8	9	2	-		0.071	6.56	13.76	3924	-			1
60	M	HCC adm CT -> PTE	2	1,2, HCC	2	2	2	130	80	74	-	-	1	1	Intraluminal thromboemboism in right middle lobe and lower lobe pulmonary artery.		-	-	-	-	-			1
67	F	2	2	1	2	2	2	130	80	60	95	25.5	0	1	Filling defects in both segmental pulmonary arteries; Pulmonary embolism.		<0.05	<1.0	3.15	-	Mild LV diastolic dysfunction(Gr.1 impaired relaxation)			1					2	0	3	1	-	0
61	F	2	2	thyroid ca.	2	2	2	120	70	96	90	52.2	0	2	Multifocal pulmonary embolism at both lobes segmental pulmonary arteries		0.292	9.38	3.86	2277	1. Normal LV systolic function 2. Mild LV diastolic dysfunction (Gr.1 Impaired relaxation)			1					2	0	2	1	-	0
77	F	2	2	2	2	2	2	119	73	84	88	37	0	2	D/D Pulmonary embolism in right distal pulmonary artery.		0.013	0.587	5.69	247.9	1. Normal LV systolic function 2. Mild LV diastolic dysfunction (Gr.1 impaired relaxation) 3. Borderlinely dilated tubular(40mm) portion of ascending aorta			1					2	0	2	0	-	0
68	F	2	2	1,3	2	2	2	176	118	136	91	36	1.5	3	Multiple embolism in left pulmonary artery bifurcation site and bilateral pulmonary artery upper and lower branches.		0.131	3.27	4.6	681.6	1. Normal LV systolic function 2. Summation of E/A wave due to tachycardia 3. Mild resting pulmonary hypertension			1					2	0	3	2	1	0
31	M	abd distension	2	none	10da Lt.tibia fx op	1	2	130	90	78	98	-2	3	2	Filling defects in both interlobar and segmental pulmonary arteries; pulmonary embolism.		<0.01	2.26	1.9	-	normal			1					2	0	2	1	-	0
49	F	abd pain, r/o ca. w/u adm CT -> PTE	2	none	2	2	2	110	70	84	-	-	0	0	Low density intraluminal filling defects in RLL pulmonary arteries; D/D Pulmonary embolism.		-	-	-	-	1. Normal LV systolic function 2. Mild LV diastolic dysfunction (Gr.1 impaired relaxation)			1					2	0	2	1	-	0
78	F	Lt.hemiplegia	2	HF	2	1	2	205	120	98	95	-	1.5	2	D/D Focal, small pulmonary embolism at RLL lobar pulmonary artery.		0.021	1.81	1.09	396	1. Normal LV systolic function 2. Mild LV diastolic dysfunction (Gr.1 impaired relaxation) 3. Borderline dilated tubular(40mm) portion of ascending aorta 4. Mild pulmonary hypertension			1					2	0	2	2	1	0
70	F	Rt. flank pain	2	1	2	2	2	150	90	86	93	39.2	0	2	Multiple low density intraluminal filling defects in both central pulmonary artery except LUL pulmonary artery; Pulmonary embolism.		<0.05	<1	5.86	-	1. Mild LV diastolic dysfunction(Gr.1 impaired relaxation) 2. Mild MR 3. Borderline resting pulmonary hypertension 4. Dilated Sinus & tuburlar portion of ascending aorta			1					2	0	2	1	1	0
69	M	2	2	COPD, Tb	2	2	2	140	80	84	92	39.2	0	2	Low denstiy filling defect in LLL pulmonary artery; D/D pulmonary embolism.		0.012	1.98	-	92.98	Newly developed mild pulmonary hypertension (PApr: 35 -> 50mmHg)			1, 응급실 통한 입원 아님					2	0	2	2	1	0
87	F	2	2	2	2	2	2	140	70	98	87	68	0	2	Low density lesions in bilateral mian pulmonary artery and their branches; pulmonary thromboembolism.		0.038	5.4	4.08	7258	1. Dilated RV & RA with decreased RV contractility -> R/O pulmonary thromboembolism 2. Mild resting pulmonary hypertension with IVC plethora 3. Normal LV systolic function 4. Mild LV diastolic dysfunction (Gr.1 impaired relaxation)			1					1	1	1	2	1	0
77	F	general weakness	2	stroke	2	2	2	200	140	84	96	18.5	1.5	1	Filling defect in right distal main pulmonary artery and left common basal artery: D/D pulmonary embolism, probably acute stage.		0.028	1.3	7.11	335.7	1. Normal LV systolic function 2. Mild LV diastolic dysfunction (Gr.1 impaired relaxation) 3. Aneurysmal change of tubular(58mm) portion of ascending aorta			1					2	0	2	1	-	0
79	F	2	2	IPF	2	2	2	114	86	124	85	65	1.5	3	Pulmonary embolism in right upper, middle, lower central pulmonary arteries, left interlobar pulmonary artery, and LUL subsegmental pulmonary arteries.		0.043	4.93	10.95	3745	1. Dilated RV and D-shaped LV with decreased RV contractility -> c/w cor pulmonale 2. Mild resting pulmonary hypertension without IVC plethora 3. Normal LV systolic function 4. Summation of E/A wave d/t tachycardia			1					1	1	1	2	2	1
70	M	both leg pain	2	1,2	2	2	2	141	75	76	100	-	0	1	Small pulmonary embolism in right lower peripheral pulmonary artery.		0.007	0.82	>20	83.62	Normal LV systolic function			1					2	0	2	0	-	0
70	F	1,2	2	1,2	2	2	2	150	90	89	96	31.7	0	1	Pulmonary embolism is newly noted in right distal pulmonary artery to RUL pulmonary artery.		0.011	3.04	1.5	339.4	1. Normal LV systolic function 2. Mild LV diastolic dysfunction (Gr.1 impaired relaxation) with increased LV filling pressure (E/E'=21.9) 3. Mild MR (Gr.1)			1					2	0	2	0	-	0
80	F	2	2	status epilepsy	2	2	2	95	75	84	89	45.7	1.5	2	Filling defects and soft tissue lesion in RLL segmentral artery and from Lt. main pulmonary artery to Lt. interlobar artery. D/D Pulmonary embolism.		0.272	4.52	>20	10066	1) Slightly deteriorated LVEF (60~65%->53%) & RV function and newly noted D-shaped LV 2) Decreased LV dimension (48/38->31/22mm) & LA dimension (27->19mm) 3) Increased RV cavity			1					1	1	1	2	2	1
61	F	abd pain	2	cervical cancer	2	2	2	130	80	66	-	-	0	1	Pulmonary embolism at RLL posterior/lateral basal segmental pulmonary arteries.		0.023	1.25	1.87	-	-			1
59	M	2	2	2	3wks ago hernia op	2	2	110	70	96	96	26	1.5	2	Pulmonary embolism in Lt. superior and inferior lobar to interlobar and Rt. inferior lobar to segmental pulmonary arteries.		0.004	0.69	8.9	45.41	1. Normal LV systolic function 2. Mild LV diastolic dysfunction (Gr.1 impaired relaxation) 3. Mild resting pulmonary hypertension			1					2	0	2	0	-	0
82	F	PTE OPD f/u , CT x	2	asthma	2	2	2	128	77	85	-	-	0	1	-		-	-	-	-	-			2
39	F	Rt.leg pain	2	2	2	2	2	150	90	92	98	0	3	1	Pulmoanry embolism in BLL lobar and segmental PAs, Lt>Rt.		-	-	2.85	-	1. Normal LV systoilic & diastolic function 2. Mild resting pulmonary hypertension			1					2	0	2	1	1	0
69	M	2	2	COPD	2	2	2	160	90	88	93	-110.5	0	2	Pulmonary embolism in RLL basal posterior segmental artery.		<0.003	2.31	3.26	35.93	1. Glossly normal LV systolic function 2. Mild LV diastolic dysfunction (Gr.1 impaired relaxation) 3. Mild resting pulmonary hypertension with IVC plethora & dilatation			1					2	0	3	1	1	0
75	F	2	2	2, pancreas ca.	2	2	2	120	80	98	90	59.5	1	2	Pulmonary thromboembolism in RLLobar and segmental puolmonary arteries		-	-	-	-	-			1, 응급실 통한 입원 아님
61	M	Lt.leg pain	2	1	2	2	2	130	80	78	97	1	3	2	Pulmonary thromboembolism, RUL apical and post. seg., RML medial seg., RLL, LUL, LLL post. basal seg.(Rt. > Lt.)		0.031	4.34	>20	-	1. Multiple hypermobile amorphorous echogenic mass on LV apex (16*14mm, 10*10mm, 8*8mm) -> c/w LV wall mural thrombi with very high embolic risk 2. Nonvalvular A-fib and global hypokinesia with severe LV systolic dysfunction 3. Decreased RV contractility 4. Mild resting pulmonry hypertension 5. Dilated both atria (LA > RA) 6. Borderline dilated tubular portion of ascending aorta (40mm)			1					1	1	1	2	1	0
61	M	2	2	brain tumor	2	2	2	122	74	165	90	54	3	3	Pulmonary embolism in both distal pulmonary arteries, BUL and BLL central pulmonary arteries.		0.035	1.63	17.12	180.2	1. Borderline concentric LV hypertrophy with normal LV systolic function 2. Mild LV diastolic dysfunction (Gr.1 impaied relaxation) 3. Borderline dialted tubular(40mm) portion of ascending aorta			1					2	0	2	1	-	0
78	M	CT -> PTE (-)
59	F	2	2	3	2	1	2	119	87	128	89	56.5	3	4	Pulmoanry embolism inboth main and lobar PAs.		0.06	1.91	8.24	10313	1. Dilated RV with decreased RV contractility 2. D-shaped LV and moderate resting pulmonary hypertension with IVC plethora and dilatation -> c/w Pulmonary embolism 3. Borderline concentric LV hypertrophy with normal LV systolic function 4. Mild LV diastolic dysfunction(Gr.1 impaired relaxation) 5. Dilated pulmonary atery(main=36mm, RPA=22mm, LPA=23mm) 6. Dilated RA			1					1	1	1	2	2	1
64	F	CT -> PTE (-)
41	M	mental change -> NS adm, f/u chest CT -> PTE	2	1	2	2	2	150	80	120	99	-25.5	0	0	Pulmonary embolism in both lower lobar and segmental pulmonary arteries.		<0.003	1.51	3.06	21.36	-			1
66	M	2, mental change	2	parkinson dz, dementia	2	2	2	129	82	86	83	52.7	1.5	2	Acute pulmonary embolism in both lobar & segmental PAs.		0.077	2.26	>20	104.1	1. Dilated RV with decreased mid RV contractility 2. Normal LV systolic function 3. Mild LV diastolic dysfunction (Gr.1 Impaired relaxation)			1					1	1	1	1	1	0
66	M	2	2	migrane	2	2	2	130	70	94	91	52	0	1	Pulmonary embolism in right main, both lobar and interlobar, segmental PAs.		0.296	11.37	13.95	1620	1. Moderate resting pulmonary hypertension with D-shaped LV 2. Decreased RV contractility with enlarged RV & RA 3. Concentric LVH with normal LV systolic function 4. Mild LV diastolic dysfunction (Gr.1 impaired relaxation) 5. Aneurysmal change of interatrial septum without definite shunt flow			1					1	1	1	2	2	1
69	M	CT -> No pulmonary embolism.
74	M	Lung ca.f/u CT -> Low density in right pulmonary artery; Stump thrombosis, more increased.													Low density in right pulmonary artery; Stump thrombosis, more increased.									2
73	M	1	2	variant angina	2	2	2	140	80	96	93	43.2	0	1	Pulmonary embolism in both distal pulmonary arteries, BUL, RML, and BLL central pulmonary arteries, slightly right dominancy, acute state.		0.031	1.69	-	1087	1. Borderline concentric LV hypertrophy and preserved LV systolic function 2. Mildly dilated RV and decreased RV contractility 3. Mild LV diastolic function (Gr.1 impaired relaxation) 4. Mild resting pulmonary hypertension without IVC plethora			1					1	1	1	2	1	0
60	M	CT ->No pulmonary embolism.
58	F	2	2	1	2	2	2	120	80	144	92	57	1.5	3	Diffuse extensive pulmonary embolism in both central pulmonary arteries, acute stage.		<0.05	1.6	10	8923	1. Decreased RV contractility with Enlarged RV & RA 2. Moderate resting pulmonary hypertension 3. Normal LV systolic function 4. Mild LV diastolic dysfunction (Gr.1=impaired relaxation) 5. Enlarged tubular portion of ascending aorta with Mild AR 6. Mild MR			1					1	1	1	2	2	1
64	F	2	2	1, RA	2	2	2	139	69	100	92	52	1.5	3	Pulmonary embolism on both entire central pulmonary arteries, right dominancy.		0.068	4.67	4.43	3042	1. Diastolic flattening of LV and borderline concentric LV hypertrophy with normal V systolic function 2. Dilated RV and RA with decreased RV contractility -> c/w Cor pulmonale 3. Mild LV diastolic dysfunction (Gr.1 impaired relaxation) 4. Borderline resting pulmonary hypertension with IVC plethora 5. Dilated LA			1					1	1	1	2	1	0
72	F	2	2	3	2	2	2	130	80	118	98	11.2	0	1	Chronic thromboembolism in distal inferior portion of right main pulmonary artery.		0.008	1.1	3.85	77.31	1. Normal LV systolic function 2. Mild LV diastolic dysfunction (Gr.1 impaired relaxation)			1					2	0	2	1	-	0
68	F	2, both leg pain	2	1,2,3	2	2	2	150	90	84	95	0	0	1	Pulmonary embolism in RLL central pulmonary arteries.		<0.05	3.1	3.77	36.5	1. Preserved LV systolic function 2. Mild LV diastolic dysfunction(Gr.1=impaired relaxation) 3. Mild dilated LA			1					2	0	2	1	-	0
57	M	Lt.leg pain	2	2, ALS	2	2	2	155	93	120	100	31.2	6	3	Pulmonary embolism in BLL segmental PAs, Lt>Rt, without RV enalrgement.		0.085	3.82	>20	16.13	1. Normal LV systolic function 2. Summation of E/A wave due to tachycardia			1					2	0	2	0	-	0
56	F	Lt.leg pain	2	2	2	2	2	160	100	88	98	-	3	2	Intraluminal filling defect in right descending pulmonary artery, left descending pulmonary artery ; pulmonary thromboembolism.		0.017	0.79	>20	528.4	1. Hypermobile echogenic mass attached at MV with moderate eccentric MR -> c/w Infective endocarditis 2. Moderate resting pulmonary hypertension without IVC plethora 3. Normal LV systolic function 4. Mild LV diastolic dysfunction (Gr.1 impaired relaxation) with increased LV filling pressure (E/E'=17) 5. Dilated LA			1					2	0	2	2	2	0
73	M	2	2	1	2	2	2	128	81	108	92	69.7	1.5	3	both main pul. a. thromboembolism(+)		0.055	4.38	5.69	33997	both main pul. a. thromboembolism(+)			1					1	1	1	2	3	1
89	M	both leg pain	2	1,2	2	2	2	150	100	80	95	38.2	0	1	Pulmonary embolism in RLLobar and segmental PAs.		0.003	0.85	10.5	751.9	1. Normal LV systolic function 2. Mild LV diastolic dysfunction (Gr.1 Impaired relaxation) 3. Aneurysmal change(30mm) of abdominal aorta with calcified atherosclerotic plaque (11*11mm)			1					2	0	2	1	-	0
69	F	Ca. w/u CT -> PTE	2	1	2	2	2	120	80	68	-	-	0	1	Filling defect in RUL and LLL segmental pulmonary arteries: DDx. thromboembolism		-	-	-	-	1. Mild degenerative AS 2. Normal LV systolic function 3. Mild LV diastolic dysfunction (Gr.1 impaired relaxation)			1, 응급실 통한 입원 아님					2	0	2	1	-	0
38	M	2	2	2	2	2	2	110	80	132	94	61	1.5	2	Pulmonary embolism in both interlobar, lobar and segmental PAs in both lung, most severe in LLL.		0.102	1.61	3.26	5826	1. Dilated RV and decreased RV contractility with D-shaped LV => c/w Acute cor pulmonale 2. Mild resting pulmonary hypertension 3. Preserved LV systolic function 4. Mild LV diastolic dysfunction (Gr.1 imparied relaxation)			1					1	1	1	2	2	1
63	F	2	2	COPD	2	2	2	150	80	110	69	33.7	1.5	3	Uneven contrast enhancement in left MPA and LUL segmental PA ; D/D Turbulent flow with small thrombus.		0.021	1.71	3.54	16474	1. Severe resting pulmonary hypertension with IVC plethora 2. Dilated RV & RA with decreased RV contractility 3. Moderate to severe TR due to poor coaptation of TV -> c/w Cor pulmonale 4. Normal LV systolic function 5. Summation of E/A ratio due to tachycardia			1					1	1	1	2	3	1
71	M	fever	2	1,2,variant angina, alcoholic liver dz	2w ago TKRA	2	2	100	50	74	95	39	1.5	2	Minimal pulmonary embolism in RLL segmental pulmonary artery.		0.035	1.98	12.01	1847	1. Normal LV systolic function 2. Mild LV diastolic dysfunction (Gr.1 Impaired relaxation) 3. Mild resting pulmonary hypertension 4. No visible vegetation on TTE			1					2	0	2	1	1	0
74	F	1	2	1	2	2	2	100	60	96	99	44.5	0	1	Both PTE		0.037	1.13	3.2	3070	1. Dilated RV & RA with decreased RV systolic function 2. Moderate resting pulmonary hypertension -> c/w Pulmonary embolism 3. Normal LV systolic function 4. Mild LV diastolic dysfunction (Gr.1 impaired relaxation) 5. Borderline dilated tubular(40mm) portion of ascending aorta			1					1	1	1	2	2	1
57	F	2	2	1,2, A.fib	2	2	2	140	90	82	96	69	1.5	1	Pulmonary embolism in RUL, RML and RLL segmental pulmonary arteries.		0.02	1.46	>20	141.5	1. Borderline concentric LV hypertrophy with preserved LV systolic function 2. Mild LV diastolic dysfunction (Gr.1 impaired relaxation) 3. Borderline dilated tubular(40mm) portion of ascending aorta			1					2	0	2	0	-	0
62	M	CT-> PTE (-)																						1
60	M	hemoptysis	1	2	2	2	2	178	89	58	98	25	1	2	Low density filling defects in BLL segmental to subsegmental pulmonary arteries (arrows); D/D Pulmonary embolism.		0.011	1.96	2.73	323	1. Normal LV systolic function 2. Mild LV diastolic dysfunction (Gr.1 impaired relaxation)			1					2	0	2	1	-	0
75	M	CT -> PTE , r/o ca. w/u adm	2	1,2, MI	2	2	2	-	-	-	-	-	0	1	Small low density intraluminal filling defects in right distal pulmonary artery and RLL interlobar pulmonary artery; D/D Small pulmonary embolism, perivascular soft tissue density.		-	-	-	-	-			1, 응급실 통한 입원 아님
52	F	abd pain	2	2	2	1	2	110	60	78	94	31.5	1.5	2	Acute pulmonary embolism from both main pulmonary arteries to the interlobar arteries.		<0.010	1.95	4.29	617.6	1. Decreased RV contractility with severe pulmonary hypertension 2. RVE, RAE, D-shaped LV, Dilated pulmonary artery 3. Moderate TR 4. Normal LV systolic function 5. Mild LV diastolic dysfunction(Gr.1=impaired relaxation)			1					1	1	1	2	2	1
78	F	2	2	1, angina	2	2	2	134	54	69	95.6	46.3	0	1	Pulmonary thromboembolism in both pulmonary arteries.		<0.010	2.3	-	610.8	HYPERDYNAMIC LV FUNCTION DILATED RIGHT VENTRICLE LEFT ATRIUM ENLARGEMENT			1					1	1	1	2	1	0
45	F	abd pain	2	1, Sz, mental retardation	2	2	2	140	90	96	93	38	0	1	Multifocal low density lesions in right middle lobe and lower lobe, lobar and segmental pulmonary artery: Pulmonary thromboembolism.		0.154	58.67	3.91	2729	1. Suspicious hypokinesia of basal to mid anterior wall with normal LV systolic function 2. Mild LV diastolic dysfunction (Gr.1 impaired relaxation)			1					2	0	2	1	-	0
72	F	?																						1
83	F	본원 시행 CT 상 No pulmonary embolism in both central pulmonary arteries.																						1
68	M	1,2	2	1	2	2	2	150	98	72	92	45	0	2	Extensive acute pulmonary thromboembolism in both lungs.		<0.010	3.43	6.87	1538	1. Severe resting pulmonary hypertension without IVC plethora & dilatation 2. Dilated RA & RV with decreased RV Contractility ->suggestive of Pulmonary embolism 3. Mild D-shaped basal LV with normal LV systolic function 4. Mild LV diastolic dysfunction(Gr.1 impaired relaxation) 5. Mild TR(Gr.2)		1. Left main; Normal appearance 2. LAD; Normal appearance 3. LCX; Normal appearance 4. RCA; Normal appearance	1, 응급실 통한 입원 아님					1	1	1	2	2	1
75	M	mental change	2	2, Graves dz, prostate ca.	2	2	2	150	90	102	97	42	1	2	Intraluminal filling defect in right descending pulmonary artery, RLL segmental pulmonary arteries, suggesting pulmonary embolism.		0.021	1.57	>20	2417	1. Normal LV systolic function 2. Mild LV diastolic dysfunction (Gr.1 impaired relaxation)			1					2	0	2	1	-	0
70	M	ca. f/u CT -> PTE						-	-	-	-	-	0	1	Intraluminal filling defect in RPA; D/D thrombus		-	-	-	-	-
78	M	2	2	1, prostate ca.	2	2	2	140	90	107	86	61.5	1	2	Pulmonary embolism in both main, interlobar, lobar and segmental PAs.		0.026	2.65	7.22	2261	1. Moderate resting pulmonary hypertension with D-shaped LV 2. Decreased RV contractility with dilated RV 3. Dilated pulmonary artery (MPA=37.3mm) -> r/o Pulmonary embolism 3. Normal LV systolic function 4. Mild LV diastolic dysfunction (Gr.1 impaired relaxation)			1					1	1	1	2	2	0
67	M	1,2	2	DVT	2	1	2	140	90	96	86	68.2	1.5	3	Large pulmoanry embolism in both main to lobar and segmental PAs with enlargement of RV.		0.014	1.41	>20	32.85	1. RV hypertrophy(6mm) with slightly decreased RV contractility 2. Mild resting pulmonary hypertension without IVC plethora 3. Normal LV systolic function 4. Mild LV diastolic dysfunction (Gr.1 impaired relaxation) 5. Borderline dilated tubular(40mm) portion of ascending aorta 6. Hypermobile interatrial septum without definite shunt flow			1					1	1	1	2	-	0
65	M	2, Rt.leg pain	2	A.fib	2	2	2	110	80	78	92	38	3	3	Pulmonary arterial embolism in bilateral main, lobar, and segmental pulmonary arteries.		0.006	0.73	>20	36.47	1. Normal LV systolic function 2. Mild LV diastolic dysfunction (Gr.1 impaired relaxation)			1					2	0	2	1	-	0
72	M	2, abd pain	2	AOV ca, prostate ca, PTE	2	1	2	144	76	70	97	43	1.5	2	Pulmonary embolism in right pulmonary artery, RUL and RLL central pulmonary arteries, and LLL subsegmental pulmonary artery.		0.008	0.69	-	146.9	-			1
77	F	본원 시행 CT 상 No evidence of pulmonary thromboembolism.
79	F	2	1	angina	2	2	2	130	70	86	94	33.7	1	2	D/D focal pulmonary thromboembolism in LLL lateral basal segmental pulmonary artery		0.011	1.36	-	171.7	1. Round shaped hyperechogenic mass in RA -> R/O RA Lipoma or myxoma 2. Normal LV systolic function 3. Mild LV diastolic dysfunction (Gr.1 impaired relaxation)			1, 응급실 통한 입원 아님					2	0	2	1	-	0
61	M	2, Rt.leg swelling	2	1	2	2	2	151	82	79	96	16	3	2	Pulmonary thromboembolism in both lungs.		0.01	1.01	16.79	148.8	1. Normal LV systolic function 2. Mild LV diastolic dysfunction(Gr.1 impaired relaxation)			응급실 자의퇴원					2	0	2	1	-	0
73	F	본원 시행 CT 상 No evidence of pulmonary thromboembolism.																						1
58	M	Rt.leg swelling	2	1,2	2	1	2	130	84	64	-	-	3	2	Focal filling defect in bifurcation area of right superior/inferior lobar artery and RLL lateral basal segmental artery: D/D Pulmonary embolism.		0.032	3.15	-	45.46	1. Normal LV systolic function 2. Mild LV diastolic dysfunction (Gr.1 Impaired relaxation)			1, 응급실 통한 입원 아님					2	0	2	1	-	0
50	M	general weakness	2	Tb	2	2	2	120	70	92	97	19	0	1	Pulmonary embolism in LLL central pulmonary arteries.		-	-	-	-	-			1
62	M	2	2	Kd transplant	2	2	2	160	90	96	97	28	0	1	Pulmonary embolism in left main and right interlobar pulmonary artery with extension to its branches, near complete occlusion at RLL lobar and segmental pulmonary artery.		0.108	6.22	10.81	11165	1. D-shaped LV, Dilated RV & RA with decreased RV contractility 2. Moderate resting pulmonary hypertension with IVC plethora -> R/O Pulmonary embolism 3. Concentric LV hypertrophy and nonvalvular A-fib with low normal LV systolic function 4. Dilated LA 5. Dilated tubular(45mm) portion of ascending aorta 6. Moderate functional TR			1					1	1	1	2	2	1
78	F	2	2	none	4w ago Lt.hymerus fx op	2	2	130	80	70	99	10.7	1.5	2	Acute pulmonary embolism in BLL lobar and segmental PAs.		0.011	1.92	3.58	218.4	1. Normal LV systolic function 2. Mild LV diastolic dysfunction (Gr.1 impaired relaxation) 3. Dilated LA 4. Mild resting pulmonary hypertension			1					2	0	2	2	1	0
65	F	2	2	PAOD	2	2	2	138	92	112	94	23.3	1.5	3	Severe pulmonary embolism in both main, interlobar, lobar and segmental PAs.		0.014	0.57	19.06	799.8	1. Normal LV systolic function 2. Mild LV diastolic dysfunction (Gr.1 Impaired relaxation) 3. Moderate resting pulmonary hypertension			1					2	0	2	2	1	0
46	F	2	2	2	2	2	2	154	89	113	91	49.7	1.5	3	Multiple filling defects in bilateral main pulmonary arteries and branches (Rt. > Lt.), pulmonary embolism.		0.018	4.84	3.95	1708	1. D-shaped LV with normal LV systolic function 2. Decreased RV contractility 3. Severe resting pulmonary hypertension 4. IVC plethora with dilatation -> c/w Acute cor pulmonale			1					1	1	1	2	3	1
70	F	2, headache	2	ICH	2	2	2	166	110	97	97	-10	0	1	Pulmonary thromboembolism in RU/RL segmental pulmonary arteries.		0.01	1.7	3	295.4	-			1
69	M	2	2	1	2	2	2	130	80	92	82	63	0	2	Filling defect in both distal main and proximal pulmonary arteries; Pulmonary embolism.		-	-	-	-	1. RV hypertrophy and Mild RV dysfunction with borderline pulmonary hypertension 2. Minimal pericardial effusion 3. Normal LV systolic function			1					1	1	1	2	1	0
61	F	2	2	1,2,Rt.MCA infarct	2	2	2	130	70	84	91	40.2	0	2	Massive pulmonary embolism in distal MPA, both pulmonary artery to LUL and BLL central pulmonary arteries, acute stage.		0.032	2.83	10.71	459.2	1. Normal LV systolic function 2. Mild LV diastolic dysfunction (Gr.1 impaired relaxation) 3. Dilated tubular(44mm) portion of ascending aorta 4. Mild resting pulmonary hypertension			1					2	0	2	1	1	0
39	M	2, Lt.flank pain	2	2	2	2	2	220	140	78	97	38.5	0	1	Pulmonary embolism in both lungs, severe in LLL.		0.017	2.44	>20	77.15	1. Normal LV systolic function 2. Borderline dilated LA 3. Mild resting pulmonary hypertension			1					2	0	2	1	1	0
71	F	2	2	1	2	2	2	170	110	84	91	53.5	0	2	Multifocal low densities in right lobar and segmental pulmonary artery, suspicious minimal low density lesions in left lower lung segmental pulmonary artery: DDx. Pulmonary thromboembolism.		0.037	5.07	15.2	2194	1. Severe resting pulmonary hypertension with dilated RV & decreased RV function 2. Normal LV systolic function without definite RWMAs 3. Mild LV diastolic dysfunction (Gr.1 impaired relaxation) Suggestive of pulmonary embolism			1					1	1	1	2	2	0
78	F	2	2	1, angina	2	2	2	110	70	95	90	53	0	2	Low attenuted filling defect at Rt.main pulmonary artery, Rt.basal segmental arteris, and Lt.basal segmental arteries. ; Pulmonary thromboembolism.		0.026	1.13	6.94	636.1	1. Decreased RV contractility 2. Moderate resting pulmonary hypertension without IVC plethora 3. Dilated MPA -> r/o Pulmonary embolism 4. Concentric LV hypertrophy with normal LV systolic function 5. Mild LV diastolic dysfunction (Gr.1 impaired relaxation) 6. Dilated LA 7. Dilated tubular(51mm) portion of ascending aorta			1					1	1	1	2	2	1
25	M	Lt.leg pain	2	2	2	2	2	110	70	80	-	-	3	1	Low density intraluminal filling defects in LLL pulmonary arteries; D/D Pulmonary tumor embolism.		<0.05	<1	2.41	13.5	1. Borderline LVE and normal LV systolic function			1					2	0	2	1	-	0
63	M	1	2	Tb	2	2	2	120	70	94	96	26	0	1	Intraluminal filling defects in both lower pulmonary arteries, consistent with pulmonary thromboembolism.		<0.01	1.47	5.57	84.15	1. Concentric LV Remodeling with Normal LV systolic function 2. Mild LV diastolic dysfunction (Gr.1 impaired relaxation)			1					2	0	2	1	-	0
81	F	2	2	Stroke, dementia	2	2	2	150	80	124	99	-118.3	1.5	2	Pulmonary embolism in both pulmonary arteries and upper and lower central pulmonary arteries, acute stage.		0.056	16.41	>20	-	1. Moderate resting pulmonary hypertension 2. Dilated RV & Decreased RV contractility -> c/w pulmonary embolism 3. Normal LV systolic function 4. Mild LV diastolic dysfunction(Gr.1 impaired relaxation) 5. Scanty pericardial effusion			1					1	1	1	2	2	0
72	F	CT 상 PTE, PY chart not able to view									-	-			Acute pulmonary embolism in BLL segmental pulmonary arteries.		-	-	-	-	-			1, 응급실 통한 입원 아님
74	F	본원 시행 CT 상 No pulmonary embolism in both central pulmonary arteries.																						1
40	F	fever	2	none	4w ago c/sec	2	2	135	78	96	-	-	1.5	1	Abrupt cut-off of segmental pulmonary arteires at LUL lingular and LLLanteromedial basal segments; DDx pulmonary embolism.		0.005	0.31	2.01	-	1. Perimembranous type VSD (size=3mm) with suspicious vegetation at RV side and TV chordae 2. No definite thrombus or SEC in LA and LA appendage 3. Normal pulmonary vein drainage			1					2	0	2	1	-	0
75	F	2	2	none	2	2	2	130	70	78	-	-	0	1	Small filling defect at right proximal interlobar artery; suggesing pulmonary embolism.		-	-	-	-	1. Borderline concentric LV hypertrophy with normal LV systolic function 2. Mild LV diastolic dysfunction (Gr.1 impaired relaxation) 3. Dilated tubular(43mm) portion of ascending aorta			1, 응급실 통한 입원 아님					2	0	2	1	-	0
71	M	ca. f/u CT adm (-)													Pulmonary embolism in distal RPA, RML and RLL central pulmonary arteries.						-
55	M	1	2	none	2	2	2	130	80	84	96	25	0	1	Low density intraluminal filling defects in RUL and BLL segmental and subsegmental pulmonary artery levels; Pulmonary embolism.		<0.05	<1	3.34	<5	1. Concentric LV Remodeling with Normal LV systolic function 2. Mild LV diastolic dysfunction(Gr.1=impaired relaxation)			1					2	0	2	1	-	0
84	M	2	2	stroke	2	2	2	130	80	76	97	34.5	0	1	Low density lesion in left descending, proximal left superior, right descending pulmonary arteries; pulmonary embolism		<0.05	<1	>5	239	1. Normal LV & RV contractility 2. Mild LV diastolic dysfunction (Gr.1=impaired relaxation) 3. Enlarged sinus & tubular portion of ascending aorta with Mild to moderate AR			1					2	0	2	1	-	0
69	M	r/o ca. w/u CT PTE	1	1	2	2	2	130	70	100	-		1	2	Thrombus in stump of right lower interlobar pulmonary artery.		-	-	-	-	-			1, 응급실 통한 입원 아님
68	M	2	2	none	2	2	2	130	90	94	90	41	0	2	Intraluminal low density filling defects in BLL segmental pulmonary arteries(arrows); Pulmonary embolism.		-	-	-	-	1. Normal LV systolic function 2. Mild LV diastolic dysfnuction (Gr.1 impaired relaxation)			1, 응급실 통한 입원 아님					2	0	2	1	-	0
75	F	2, CXR CT -> PTE,													Filling defects at right superior and inferior lobar, right lower lobar, left inferior lobar, left lower lobar arteries ; Pulmonary artery embolism.		-	-		59.96	-
76	F	general weakness	2	none	2	2	2	130	80	78	-	-	0	1	Pulmonary embolism in right distal pulmonary artery to interlobar artery.		-	-	2.71	838.5	1. Low normal LV systolic function 2. Mild LV diastolic dysfunction (Gr.1 impaired relaxation) 3. Dilated LA			1, 응급실 통한 입원 아님					2	0	2	1	-	0
73	F	2	2	1	2	2	2	160	100	69	87	50.2	1.5	2	Filling defect in both main, interlobar and segmental pulmonary arteries (arrows): DDx. acute pulmonary embolism.		0.069	3.33	>20	>35000	1. Nonvalvular A-fib and global hypokinesia with severe LV systolic dysfunction 2. Moderate TR with slightly decreased RV contractility 3. Borderline resting pulmonary hypertension			1					2	0	2	1	-	0
67	F	2	2	1	2	2	2	100	60	124	85	70.2	1.5	3	Pulmonary embolism in distal right pulmonary artery and left pulmonary artery, and both lobar to segmental central pulmonary arteries, right dominancy.		0.049	3.59	4.93	3975	1. Dilated RV & RA with D-shaped LV 2. Decreased basal to mid RV contractility with sparing of apex 3. Moderate resting pulmonary hypertension with IVC plethora --> c/w acute pulmonary embolism 4. Summation of E/A wave d/t tachycardia			1					1	1	1	2	2	1
66	M	fever	2	DVT	2	1	2	90	60	100	91	48.7	1.5	4	Pulmonary embolism in right main pulmonary artery, left inferior lobar basal artery.		0.168	2.27	6.95	996.1	1. Normal LV systolic function 2. Mild LV diastolic dysfunction (Gr.1 impaired relaxation)			1					2	0	2	1	-	0
86	F	CT -> PTE (-)
71	F	1	2	1	2	2	2	90	60	100	98	10.5	0	2	Pulmonary embolism in both upper and lower pulmonary arteries.		0.042	2.72	2.73	6335	1. Severe resting pulmonary hypertension with IVC plethoa 2. Dilated RV & D-shaped LV with decreased RV contractility ->suggestive of acute cor pulmonale 3. Normal LV systolic function 4. Mild LV diastolic dysfunction (Gr.1 impaired relaxation)			1					2	0	2	1	1	0
81	F	1,2	2	hepatitis	2	2	2	120	70	90	-	-	0	1	acute pulmonary embolism in both lungs.		-	-	-	140.2	1. LV Diastolic Dysfunction(Gr 1) 2. Moderate Pulmonary Hypertension with Mild TR 3. Concentric Remodeling of LV			1					2	0	2	2	2	1
74	M	2	2	1,2,3	2	2	2	144	80	86	98	40	0	1	Pulmonary thromboembolism in left interlobar, LUL,LLL and RLLobar pulmonary arteries.		0.022	1.66	16.82	118.3	1. Normal LV systolic function 2. Mild LV diastolic dysfunction (Gr.1 Impaired relaxation)		1. Left main; Normal appearance 2. LAD; mild diffuse atherosclerosis 3. LCX; mid, severe discrete eccentric stenosis (90%) dist, severe diffuse eccentric stenosis (80~90%) OM, severe discrete eccentric stenosis (80%) 4. RCA; mid, severe discrete eccentric stenosis (80~90%)	1					2	0	2	1	-	0
68	M	2	2	none	2	2	2	142	90	136	97.7	11.5	1.5	2	Pulmonary embolism in RML and RLL central pulmonary arteries		0.014	2.37	2.46	1418	1. Preserved LV systolic function 2. Mild resting pulmonary hypertension 3. Summation of E/A ratio due to tachycardia			1, 응급실 통한 입원 아님					2	0	2	1	1	0
78	F	back pain	2	1, angina	2	2	2	100	60	60	94	36.2	1.5	2	Small low density filling defect in right interlobar and RLL sugmental pulmonary arteries; Pulmonary embolism.		-	-	-	-	1. Normal LV systolic function 2. Mild LV diastolic dysfunction (Gr.1 impaired relaxation) 3. Borderline resting pulmonary hypertension 4. Dilated tubular(41mm) portion of ascending aorta			1					2	0	2	1	1	0
64	F	2	2	PTE, DVT	2	1	2	120	80	92	92	48.2	1.5	3	Pulmonary embolism in both central pulmonary arteries, more predominant in lower lobes.		0.022	3.61	2.74	-	1. Mildly dilated RV with decreased RV contractility 2. Mild resting pulmonary hypertension with dilated IVC 3. No definite RWMA with normal LV systolic function 4. Mild LV diastolic dysfunction(Gr.1 impaired relaxation) with high LV filling pressure(E/E'=16) 5. Minimal pericardial effusion			1					1	1	1	2	1	1
37	M	hemoptysis	2	none	2	2	2	120	80	102	94	30.5	2.5	4	Diffuse filling defects in right main pulmonary artery and right middle and lower lobar arteries, pulmonary embolisms.				3.46		-			1, 응급실 통한 입원 아님
82	F	본원 시행 CT 상 No evidence of pulmonary embolism.
72	M	CT -> PTE (+)	2	BPH	2	2	2	120	70	63	98	-	0	1	Multiple filling defects in bilateral pulmonary artery, DDx. embolism.		-	-	-	-	1. Normal LV systolic function 2. Mild LV diastolic dysfunction (Gr.1 Impaired relaxation)			1, 응급실 통한 입원 아님					2	0	2	1	-	0
58	M	CT-> No pulmoanry embolism.
77	M	2	2	1, DCMP	2	2	2	100	60	60	92	56.5	0	2	Pulmonary embolism in both distal pulmonary arteries to upper and lower pulmonary arteries, acute stage.		0.1	4.26	3.92	7771	1. Severe resting pulmonary hypertension with D-shaped LV 2. Decreased apical RV contractility with mildly dilated RV & RA 3. Global hypokinesia with moderate LV systolic dysfunction 4. Mild LV diastolic dysfunction (Gr.1 impaired relaxation)			1					1	1	1	2	3	1
83	F	2	2	none	2	2	2	120	70	98	90	53	0	2	Pulmonary embolism from the distal RPA and LPA to the level of both central segmental pulmonary arteries, more prominent in right, acute stages.		0.047	4.9	1.32	7806	1. 22*15mm sized non-mobile echogenic mass attached on RPA -> c/w thrombus 2. Moderate resting pulmonary hypertension with D-shaped LV 3. Decreased RV contractility with enlarged RV & RA -> c/w acute pulmonary embolism 4. Normal LV systolic function 5. Mild LV diastolic dysfunction (Gr.1 impaired relaxation) 6. Mild AR (Gr.2)			1					1	1	1	2	2	0
42	M	2	2	none	2	2	2	106	76	90	95	36.7	0	1	Pulmonary embolism in both central pulmonary arteries, acute stage.		0.057	3.92	7.46	1809	1. Dilated RV & RA, RV hypertrophy with decreased RV contractility -> c/w Pul. embolism with RV dysfunction 2. D-shaped LV & low normal LV systolic function 3. Mild LV diastolic dysfunction (Gr.1 impaired relaxation) 4. Moderate resting pulmonary hypertension with IVC plethora & dilatation			1					1	1	1	2	2	0
75	F	본원 시행 CT 상 No Pulmonary embolism in both central pulmonary arteries.
69	F	2	2	stroke	2	2	2	110	70	106	95	68	1.5	2	Multiple filling defect in pulmonary trunk, both pulmonary artery including lobar, segmental artery, suggesting thromboembolism, acute.		0.05	1.21	17.39	9346	1. Hypermobile linear structure echogenic mass in RA -> c/w Catheter related thrombus 2. Dilated RV and decreased RV contractility 3. Normal LV systolic function 4. Dilated RA			1					1	1	1	2	1	0
56	M	2	2	1	2	2	2	140	90	88	89	42	0	2	Massive thromboembolism at right main, RML and RLL PA.		0.007	0.38	0.56	51.36	1. Non-mobile echogenic mass in RPA -> c/w pulmonary embolism 2. Mild resting pulmonary hypertension 3. Normal LV systolic function 4. Mild LV diastolic dysfunction (Gr.1 impaired relaxation) 5. Dilated LA 6. Dilated tubular(43mm) portion of ascending aorta			1					2	0	2	1	1	0
78	F	4	2	dementia	2	2	2	100	70	120	83	36	1.5	3	Pulmonary embolism in both main, lobar, and segmental pulmonary arteries.		0.175	6.62	>20	2406	1. Hyperdynamic LV systolic function 2. Mild LV diastolic dysfunction (Gr.1 impaired relaxation) 3. Borderline dilated tubular(40mm) portion of ascending aorta 4. Mild resting pulmonary hypertension			1					`	0	2	1	1	0
77	M	Lung ca. CTx CT f/u 중 PTE 소견 발견	2	1,2,angina, lung ca	2	2	2	89	67	107	-	-	2.5	2	Newly appeared pulmonary embolism at RLL segmental pulmonary arteries		-	-	10.73	-	-			1, 응급실 통한 입원 아님
73	M	CT -> PTE (-)
46	F	2	2	none	2	2	2	100	70	134	99	53.5	1.5	2	Pulmonary arterial embolism in both central pulmonary arteries		0.174	5.07	4.83	3498	1. Dilated RV with Decreased RV contractility 2. D-shaped LV with Normal LV systolic function 3. Mild resting pulmonary hypertension with IVC plethora & dilatation 4. Mild LV diastolic dysfunction (Gr.1 impaired relaxtion)			1					1	1	1	2	1	0
76	M	2	2	prior PTE	2	1	2	137	88	98	93	54	4.5	3	1. Newly noted large PTE in both main, lobar, segmental pulmonary a.(Rt>Lt)		-	-	508		1. RVE, RAE and RVH 2. Borderline LV systolic function			1					1	1	1	2	1	0
84	F	2	2	asthma, adrenal insufficiency	2	2	2	136	81	104	89	69	4.5	4	Bilateral pulmonary thromboembolism.		0.034	1.49	>1000	178	RVE and RAE with RV pressure/volume overload state			1					1	1	1	2	1	0
65	M	2	2	HTN	2	2	2	125	67	84	96	30.8	0	1	Pulmonary thromboembolism at Rt. lobar and segmental arteries and LUL segmental pulmonary arteries.		0.013	2.46	>1000	64.7	normal			1					2	0	2	1	1	0
43	F	2	2	Uterine myoma	1	2	2	116	74	92	95	42.7	1.5	1	Linear filling defect in the segmental pulmonary artery in RUL apical segment.		0.004	1.67	537	87.3	-			1
71	F	2	2	HF,HTN	2	2	2	120	87	80	84	58.7	4.5	3	newly noted multifocal filling defect in both main PAs, LUL lobar PAs, BLL sup lobar PAs and its segmental branches		0.235	3.27	>1000	46.1	2.RVE, RV systolic dysfunction			1					1	1	1	2	1	0
70	M	2	2	PV, CVA	2	2	2	140	78	88	94	37.2	4	3	both PTE		0.015	2.25	>1000	9.3	-			1
84	F	2	2	HTN	2	2	2	97	63	80	98	40.2	3	2	both PE		0.025	5.81	>1000	86.4	Moderate resting pulmonary hypertension			1					2	0	2	1	2	0
84	F	4	2	-	femur fx op	2	2	68	52	88	26	-2.5	1.5	4	정식판독 없습니다.		0.269	6.3	>1000	127	-				1
72	M	2	1	varicose vein	2	2	2	136	80	92	91	54.7	2.5	3	Thrombi in the both main pulmonary arteries.		0.01	2.66	331	-	RVE, RVH, RAE and concentric remodeling of LV, Severe resting pul HTN			1					1	1	1	2	3	1
66	F	2	2	MDD	2	2	2	114	79	104	84	58.3	1.5	3	Right main distal portion 및 right lobar arteries, left lower lobar and segmental pulmonary artery에 low attenuating filling defect가 관찰됨.		0.024	1.35	>1000	10.9	Moderate resting pulmonary hypertension			1					2	0	2	1	2	0
29	F	2	1	MS,MR,AR, Afib	2	2	2	147	103	104	97	14.4	2.5	2	Filling defect in the left pulmonary superior lobar artery. ; pulmonary embolism.		0.003	0.4	639	109	Severe LAE 2.Severe MS with MR (Gr. II) d/t rheumatic origin 3.AR (Gr. III) d/t rheumatic origin			1					2	0	2	1	2	0
51	M	hematuria	2	DM, HF, COPD	2	2	2	151	97	70	94	21.4	0	0	2.6cm sized filling defect in Rt. main pulmonary artery. -> r/o pulmonary artery thromboembolism, most likely.		0.02	1.99	121	55.5	-					1 퇴원, 외래 f/u
81	F	2	2	HTN	PLIF	2	2	130	84	98	93	58.5	4.5	4	1. Pulmonary artery embolism in both lungs.		0.092	2.33	>1000	28.9	1.Concenetric remodeling of LV (RWT=0.48) 2.Decreased mid to apical RV free wall motion			1					1	1	1	2	2	1
78	F	2	2	-	2	2	2	152	90	82	95	30.2	3	2	-		0.049	4.68	>1000	61.7	AR (Gr.II-III) and TR (Gr.II) Moderate resting pulmonary hypertension			1					2	0	2	1	2	0
38	F	2	2	-	2	2	2	120	70	120	98	-	4.5	2	Filling defect in bilateral proximal to ascending and descending pulmonary artery		0.014	1.23	>1000	168	-			1
39	F	2	2	KT syndrome	2	2	2	155	95	82	98	25.3	3	1	PTE in Left main PA, lobar/segmental PA of LLL, and segmental PAs of RML and		0.01	3.1	749	-	RVE, RVH and RAE 2.RV systolic dysfunction 3.Severe resting pulmonary hypertension with increased PVR			1					1	1	1	2	3	1
91	M	2	2	HTN	2	2	2	111	76	108	88.2	57	1.5	3	정식판독 없습니다.		0.076	3.51	>1000	649	Concentric remodeling of LV (RWT=0.48) and RAE 3. RV systolic dysfunction			1					1	1	1	2	2	1
79	F	2	2	HTN, thrombocytopenia	2	2	2	169	83	90	97	25.5	0	0	Filling defects at RLL lobar, segmental, subsegmental and LLL segmental arteries. : suggestive of pulmonary embolism		0.01	1.6	>1000	127	AR (Gr.II), MR (Gr.I) and TR (Gr.I) 2. Moderate resting pulmonary hypertension			1					2	0	2	1	2	0
57	F	Rt. flank pain	2	-	2	2	2	155	78	103	95	32	1.5	2	Primary lung cancer, metastatic LN, R/O pulmonary infarction		0.005	0.93	>1000	34.3	No RWMA Normal LV systolic function Mild resting pulmonary hypertension			1					2	0	2	1	1	0
77	F	2	2	HTN DM	2	2	2	100	53	80	100	25.5	1.5	2	Newly noted PTE in right upper and lower lobar pulmonary artery.		0.043	1.17	974	212	.Concentric remodeling of LV (RWT=0.56) No RWMA with normal LV systolic function			1					2	0	2	1	1	0
26	F	hemoptysis	1	-	2	2	2	123	79	98	97	27	1	1	pulmonary arterial thromboembolism in bilateral descending arteries& several		0.004	0.9	>1000	10	No RWMA 2.Normal both ventricular systolic function			1					2	0	2	1	1	0
68	F	2	2	-	2	2	2	120	88	94	96	46.7	3	2	Pulmonary embolism in both main pulmonary a. and bot lower lobar pulmonary a.		0.011	2.23	>1000	176	.RV dilatation TR (Gr. II) and MR (Gr. I) 4.Moderate resting pulmonary hypertension			1					1	1	1	2	2	1
81	M	mental change	2	HTN,DM	2	2	2	144	77	68	100	26.2	0	1	Filling defect in arteries of RUL, BLLs and there segmental branchs		0.008	1.67	656	128	-			1
30	F	1,2	2	-	1d ago C-sec	2	2	101	67	120	99	-41	3	2	Multiple filling defects at both pulmonary arteries. ; Acute pulmonary embolism		0.542	11.06	>1000	136	RAE and RVE Preserved LV systolic function			1					1	1	1	2	2	1
75	F	2	2	HTN	2	2	2	145	88	100	87	57.5	6	4	pulmonary artery embolism in the Rt main, lobar, segmental and Lt lower lobar and segmental		0.018	2.8	>1000	57	TR (Gr.I) Moderate resting pulmonary hypertension			1					2	0	2	1	2	0
38	M	Lt.leg pain	2	-	2	2	2	155	106	102	95	24.5	4.5	3	Acute pulmonary thromboembolism involving right main pulmonary trunk, lobar/segmental arteries of RUL, RML, RLL and segmental arteries of LLL.		-	-	756	-	Normal echocardiogram			1					2	0	2	1	-	0
76	M	2	2	CVA	2	2	2	99	70	90	96	50.5	0	2	Extensive pulmonary thromboembolism at bilat. main , lobar and segmental pulmonary arteries.		0.06	2.26	>1000	45.6	RVE, RAE 3.RV systolic dysfunction 4.No RWMA			1					1	1	1	2	2	1
81	F	1	2	HTN	2	2	2	161	77	94	96	47.5	0	2	Multifocal pulmonary artery embolism at bilateral lobar segmental pulmonary artery		0.068	2.83	>1000	262	Moderate resting pulmonary hypertension			1					2	0	2	1	2	0
66	F	1,2	2	angina	2	2	2	114	79	104	84	59.2	1.5	3	Right main distal portion 및 right lobar arteries, 그리고 left lower lobar and segmental pulmonary artery에 low attenuating filling defect가 관찰됨		0.024	1.35	>1000	10.9	TR (Gr.III) Moderate resting pulmonary hypertension			1					2	0	2	1	2	0
77	F	1	2	lung cancer	2	2	2	50	34	84	99	45	1	2	PTE in both main, both lobar PAs, and segmenta PAs of RUL and RLL.		0.03	1.93	>1000	24.4	RVE with systolic dysfunction (McConnell's sign), RAE Preserved LV systolic function			1					1	1	1	2	2	1
76	M	dizziness	2	DM,HTN, IDA, CVA	2	2	2	151	103	94	92	47.2	3	3	PTE on both lobar arteries		0.021	1.32	>1000	26.6	-				1
62	F	Lt.flank pain	2		2	2	2	160	90	88	94	29	3	2	Lt. pulomanary artery thromboembolism with Lt. posterobasal segment, anterior lingular segment atelectasis		0.005	0.82	512	21.5	Mild resting pulmonary hypertension			1					2	0	2	1	1	0
64	F	2	2	-	1	2	2	130	60	80	95	40	4.5	3	pulmonary embolism in BLL segmental pulmonary artery.		0.007	3.1	<21	20.3	Mild resting pulmonary hypertension			1					2	0	2	1	1	0
56	M	headache	2	HTN, DM	2	2	2	140	90	80	97	32.2	0	1	xtensive pulmonary thromboembolism at bilat. main pulmonary artery ~ lobar, segmental arteries in both lungs.		0.007	8.27	167	24.9	orderline LV systolic function 3.Moderate resting pulmonary hypertension			1					2	0	2	1	2	0
67	F	syncope	2	HTN, DM, hyperlipidemia, angina	2	2	2	140	80	80	93	49	0	2	Pulmonary embolism is noted in both pulmonary arteries, including RMP.		0.006	1.67	>1000	16.1	.MIld LAE 2.No RWMA 3.Normal LV systolic dysfunction			1					2	0	2	1	-	0
67	F	2	2	asthma	2	2	2	144	89	88	97	35.2	3	3	PTE in the segmental PAs of LLL.		0.009	1.71	890	13.3	-			1
88	F	2	2	HTN, DM, pancreatic ca	2	2	2	120	81	98	95	62.1	3	3	PTE in right main, and lobar/segment/subsegmental PAs in both lungs.		0.151	9.15	>1000	914	RV systolic dysfunction RVE and RAE			1					1	1	1	2	2	1
75	F	Lt.leg pain	2	HTN, DM, CKD	2	2	2	158	88	94	-	-	3	2	Pulmonary artery embolism at RLL posterior basal segment artery.		0.013	2.24	>1000	-	1.Grade 1 diastolic dysfunction 3.Normal LV systolic function			1					2	0	2	1	-	0
75	F	-	-	-	-	-	-	-	-	-	-	-	-	-	-	-	-	-	-	-	-
58	F	2	2	uterine myoma	2	2	2	130	88	86	99	41.7	6	3	Bilateral pulmonary thromboembolism, suggested		0.016	4.15	850	20.1	Mild LAE Moderate resting pulmonary hypertension			1					2	0	2	1	2	0
67	F	2	2	HTN	2	2	2	145	78	92	88	67.5	3	2	Pulmonary embolism, bilateral. Multifocal GGOs in RLL basal segment		0.037	5.72	>1000	880	. Concentric remodeling of LV (RWT=0.65) and RVE RV systolic dysfunction			1					1	1	1	2	1	1
80	M	2	2	HTN, DM	2	2	2	142	52	88	95	27.7	3	2	low attenuating filling defect in the Rt main and lower lobar, RLL ant,lat basal segmental PAs		0.019	3.31	579	17.3	Mild RVE and RAE Mild resting pulmonary hypertension with increased PVR			1					1	1	1	2	1	0
52	F	2	2	-	2	2	2	98	73	100	94	55	4.5	3	PTE in right main, lobar/segmental/subsegmental PAs in both lungs		0.012	2.19	>1000	910	RVE and RAE 3.Functional severe TR Moderate resting pulmonary hypertension			1					2	1	1	2	2	0
84	F	Myalgia	2	DM, Bronchiectasis	2	2	2	128	72	90	99	36.2	6	3	no evidence of pul embolism		0.024	2.8	>1000	80.4	wnl			1					2	0	2	1	-	0
88	F	fever	2	HTN	2	2	2	145	76	88	95	36.5	0	1	Pulmonary thromboembolism, Rt. main pulmonary artery and RUL post. segmental artery.		0.067	2.78	>1000	64.1	Concentric remodeling of LV, wnl			1					2	0	2	1	-	0
80	F	2	2	HTN, thrombocytopenia	2	2	2	169	83	90	97	25.5	3	2	Filling defects at RLL lobar, segmental, subsegmental and LLL segmental arteries.		0.01	1.6	>1000	127	AR (Gr.II), MR (Gr.I) and TR (Gr.I) Moderate resting pulmonary hypertension			1					2	0	2	2	2	0
60	F	2	2	-	2	2	2	123	82	78	95	29.5	3	2	Bilateral pulmonary embolism without definite acute pulmonary infarction.		0.014	1.5	>1000	36.7	Normal LV systolic function without RWMA Moderate pulmonary hypertension			1					2	0	2	2	2	0
69	F	2	2	DM, HTN	2	2	2	175	87	78	97	14	3	2	both pulmonary embolism		0.047	2.51	>1000	335	Mild resting pulmonary hypertension Mild concentric LVH (RWT=0.44) and moderate LAE			1					2	0	2	1	1	0
66	F	2	2	MDD	2	2	2	114	79	104	84	59.2	7.5	4	Right main distal portion 및 right lobar arteries, left lower lobar and segmental pulmonary artery에 low attenuating filling defect가 관찰됨.		0.024	1.35	>1000	10.9	Moderate resting pulmonary hypertension Grade 1 diastolic dysfunction			1					2	0	2	2	2	0
81	F	1	2	HTN, DM	2	2	2	151	101	90	96	34.7	3	2	r/o lung cancer, r/o pul. embolism		0.017	2.52	>1000	971	Both atrial enlargement			1					2	0	2	1	2	0
78	F	2	2	-	12.11 wrist OP	2	2	149	91	90	97	37.5	3	2	Focal filling defect at left lower lobar artery		0.011	1.84	>1000	237	Eccentric LVH (RWT=0.39) and severe LAE Mild resting pulmonary hypertension			1					2	0	2	1	1	0
82	F	2	2	A-fib, HTN	2	2	2	155	81	120	98	41	4.5	2	Acute thromboembolism at RLL segmental pulmonary artery		0.028	1.98	>1000	78.9	wnl			1					2	0	2	1	-	0
26	F	1,2	1	-	2	2	1	123	79	98	97	27	3	1	Acute pulmonary embolism involving lobar and segmental artery of BLL and LUL.		0.004	0.9	>1000	10	wnl			1					2	0	2	1	-	0
76	M	-	-	-	-	-	-	-	-	-	-	-	-	-	-	-	-	-	-	-	-
75	M	-	-	-	-	-	-	-	-	-	-	-	-	-	-	-	-	-	-	-	-
33	F	2	2	-	6d ago C-sec	2	2	151	93	54	98	32	7.5	2	Multifocal filling defect in RLL segmental pulmonary artery(arrows) pulmonary artery embolis		0.008	0.88	>1000	450	Normal both ventricular systolic function Moderate resting pulmonary hypertension			1					2	0	2	1	2	0
76	M	2	2	RA, BPH	both ankle fx	2	2	180	97	74	94	54.5	4.5	3	ulmonary embolism in both segmental pulmonary arteries		0.009	1.15	>1000	14	Moderate resting pulmonary hypertension			1					2	0	2	2	2	0
73	M	2	2	HTN	2	2	2	152	85	84	98	36.5	3	2	Filling defect at right upper lobar, RUL posterior/anterior segmental and LLL posterobasal segmental pulmonary artery		0.037	2.22	>1000	89.1	Mild concentric LVH (RWT=0.47) Mild resting pulmonary hypertension			1					2	0	2	2	1	0
83	M	2	1	COPD, CKD, HTN	2	2	2	160	80	78	96	57.5	6	4	Pulmonary embolism at right main, lobar, segmental, and left segmental pulmonary arteries.		0.05	2.67	>1000	29.6	AR (Gr.I) and TR (Gr.I) Moderate resting pulmonary hypertension			1					2	0	2	2	2	0
82	F	CT -> PTE (-)
78	M	2	2	HTN	2	2	2	148	88	112	97	37.7	6	3	Pulmonary thromboembolism at both pulmonary artery.		0.056	2.69	>1000	739	Mild RVE and both atrial enlargement RV systolic dysfunction			1					1	1	1	2	1	0
69	F	2	2	PTE, HTN, HF	2	2	2	115	72	118	96	32	7	4	Chronic pulmonary embolism and pulmonary hypertension.		0.152	2.22	>1000	180	-			1
75	M	fever	2	HTN. 치매	2	2	2	152	88	96	96	37	1.5	2	Multiple pulmonary artery's filling defects in RML, RLL, left lung lobar and segmental pulmonary arteries		0.05	1.18	>1000	50.5	Mild resting pulmonary hypertension, wnl			1					2	0	2	2	1	0
77	F	Lt.flank pain	2	HTN	2	2	2	161	97	84	96	29.5	0	1	Filling defects at left main, LUL lingular and LLL subsegmental, RLL pulmonary artery		0.016	1.02	>1000	89	Concentric remodeling of LV, wnl			자의퇴원					2	0	2	2	-	0
31	M	1	2	DVT	2	1	2	184	91	118	94	39.1	9	3	acute pulmonary embolism, both main, right descending and left ascending/descending branch		0.022	3.6	801	163	Mild RVE with RV systolic dysfunction Moderate resting pulmonary hypertension			1					1	1	1	2	2	0
83	F	mental change	2	HTN, stroke	2	2	2	144	81	108	93	46	6	3	Pulmonary embolism at left upper and lower main pulmonary artery.		0.018	0.88	>1000	41.2	Moderate resting pulmonary hypertension			1					2	0	2	2	2	0
87	F	2	2	HTN, HF, CVA	2	2	2	178	79	94	82	78	4.5	3	Multifocal filling defect, both pulmonary arteries.		0.061	2.5	632	282	EF53%, mild AS, AR(grade II), MR(grade I), RV dysfunction			1					1	1	1	2	-	0
47	M	1	2	quadripegia	2	2	2	138	87	98	88	43.2	3	2	Some filling defects are noted in RML pulmonary arteries.		0.007	2.42	228	<5.0	Concentric remodeling of LV , wnl			1					2	0	2	1	-	0
50	M	2	2	DM, hyperlipidemia	2	2	2	150	90	90	-	-	0	1	pulmonary artery emobolism in both distal pulmonary arteries to lobar, segmental and subsegmental branches		-	-	-	-	Mild resting pulmonary hypertension			외래 통해 입원					2	0	2	1	1	0
56	M	1,2	2	HTN, DM, hyperlipidemia, angina	2	2	2	70	48	82	90	41	3	2	Multifocal filling defects in BUL artery, RML lateral segmental artery, BLLs segmental arteries, LUL artery, suggesting pulmonary thromboembolism.		0.01	1.35	>1000	8.1	Borderline LV systolic function RV systolic dysfunction			1					1	1	1	2	-	0
46	M	2	2	-	2	2	2	148	110	88	95	49.5	3	2	Pulmonary embolism in right main PA and both lobar, segmental PAs		0.017	2.23	929	222	-			1
49	M	1	1	-	2	2	2	144	89	84	95	-1	6	3	Pulmonary artery thromboembolism in both lower lungs.		0.006	4.42	>1000	44	-			1
78	M	1	2	HTN, DM, parkinson dz	2	2	2	75	60	120	92	38	4.5	3	Thromboembolism in both lower lungs.		0.238	2.89	>1000	319	RVE and both atrial enlargement (RA>LA) RV systolic dysfunction			1					1	1	1	2	2	1
72	M	2	2	HTN, DM	2	2	2	132	72	66	96	23.7	0	1	Extensive pulmonary artery thromboembolism at bilat. lobar, segmental and subsegmental pulmonary arteries.		0.028	1.34	>1000	38.8	-			1
67	F	1	2		2	2	2	165	93	104	95	24.5	4.5	3	Filling defect at BLL descending pulmonary artery.		0.005	1.08	720	11.2	Grade 1 diastolic dysfunction			1					2	0	2	1	-	0
42	M	Lt.leg pain	2	-	2	2	2	119	74	72	-	-	6	1	Decreased extent of PTE, but persistent in lobar/segment PAs of LUL and LLL.		0.004	1.23	394	10.8	-			1
69	M	2	2	HTN, laryngeal cancer	2	2	2	130	70	96	98	54	4	2	Pulmonary artery embolism, bilateral main and branches.		0.023	1.66	>1000	114	Normal LV systolic function, RV systolic dysfunction, RVE Mild resting pulmonary hypertension			1					1	1	1	2	1	1
81	M	2	2	HTN, BPH, CKD,	2	2	2	158	91	118	84	59.5	4.5	3	Newly noted extensive pulmonary artery embolism, both main and lobar and segmental pulmonary arteries.		0.061	3.34	>1000	226	RVE RV systolic dysfunction Concentric remodeling of LV			1					1	1	1	2	1	1
81	M	-	-	-	-	-	-	-	-	-	-	-	-	-	-	-	-	-	-	-	-
70	M	low back pain		HTN	2	2	2	121	74	100	94	40.2	6	3	no evidence of pul embolism		0.01	1.93	691	79.1	Mild resting pulmonary hypertension No evidence of the pulmonary thromboembolism on TTE			1
81	M	-	-	-	-	-	-	-	-	-	-	-	-	-	-	-	-	-	-	-	-	-	-
32	F	2	2	-	2	2	2	98	69	124	97	55.3	4.5	2	pulmonary artery embolism, bilateral distal main PA and ascending, descending lobar, segment branches		0.262	5.67	>1000	130	RVE RV systolic dysfunction Moderate resting pulmonary hypertension with increased PVR			1					1	1	1	2	2	1
64	F	1	2	HTN, ureter tumor	2	2	2	110	70	104	92	36.5	1.5	2	multifocal pulmonary artery embolism in both distal main PAs, bilateral lobar, segmental and subsegmental PAs		0.115	4.96	>1000	332	Moderate resting pulmonary hypertension TR (Gr.II)			1					2	0	2	1	2	0
51	M	Lt.leg pain	2	ICH Hx. HTN, BPH	2	2	2	139	108	82	93	36.5	7.5	4	multifocal filling defect in RUL lobar PAs, right/left main PA , RLL lobar PAs, LLL superior segmental PAs		0.014	1.31	>1000	<5.0	Concentric remodeling of LV Mild resting pulmonary hypertension			1					2	0	2	1	1	0
86	F	both leg pain	2	HTN	2	2	2	155	95	102	93	53.5	6	3	Pulmonary artery embolisms are also noted in both inferior pulmonary arteries.		0.03	1.02	>1000	135	No RWMA AR (Gr. I) and TR (Gr. II) Mild resting pulmonary hypertension			1					2	0	2	2	1	0
84	F	2	2	parkinson dz	2	2	2	114	89	88	97	24.2	4.5	2	Focal tubular filling defect at RUL apical segmental pulmonary artery		0.007	1.72	949	36.3	No RWMA Mild resting pulmonary hypertension			1					2	0	2	1	1	0
46	M	2	2	MDD	2	2	2	121	79	82	92	44.7	3	1	Multifocal PTE in both main, lobar and segmental pulmonary artery in both lungs.		0.018	1.53	>1000	422	Multiple thrombus in RV RV systolic dysfunction Moderate resting pulmonary hypertension			1					1	1	1	2	2	1
80	M	Lt.leg pain	2	HTN, A-fib	2	2	2	144	85	90	-	-	3	2	Filling defect of left descending pulmonary artery and left lower lobar pulmonary arterial branches		0.062	2.2	345	345	-			1
84	M	general weakness	2	HTN	2	2	2	124	74	70	97	25	3	1	Pulmonary thromboembolism in right lower segmental pulmonary artery.		0.023	1.37	>1000	201	Concentric remodeling of LV (RWT=0.44) Mild resting pulmonary hypertensio			1					2	0	2	2	1	0
56	M	general weakness	2	COPD, HTN, nephrotic syn	2	2	2	121	90	78	-	-	4.5	2	Filling defect at left descending, LLL anterior and posterior basal, LUL lingular pulmonary artery.		-	-	-	-	Mild concentric LVH Normal LV systolic function			1					2	0	2	1	-	0
84	F	syncpe	2	ICH	2	2	2	160	55	88	90	42	4.5	2	Pulmonary embolism in right main pulmonary artery, RUL, LLL basal segmental		0.097	1.21	904	1240	mobile RA thrombus or mass attached to interatrial septum			1					2	0	2	1	-	0
82	F	general weakness	2	HTN	2	2	2	153	83	98	95	27.5	6	2	Near completely improved septic emboli, bilateral.		0.013	1.71	>1000	1240	Preserved LV systolic function Mild resting pulmonary hypertension Normal both ventricular systolic function			1					2	0	2	1	1	0

## Sheet: revised Total
age	sex	HTN	DM	hyperlipidemia	cancer	cardiopulmonary	Af	stroke	hemorrhage	main symptoms	hemoptysis	chest pain	dyspnea	syncope	leg pain	;eg swelling	abd pain	etc	under Dz	Recent Trauma or Surgery	Prior PE or DVT	EGrdae	Exo Estrogen use	Agrade	SBP	DBP	MAP	HR	SpO2	생존- 1 사망 - 0	1 GW, 2 ICU, 3 TO	RV/LV	<1 - 1 1-1.5 -2 >1.5- 3	AaDO2	Wells	sPESI	PERC	2D	CT	Troponin	CKMB	D-dimer	BNP	BNP cutoff	2-D Echo	CAG	CAG finding	adm	LOS
28	M	0	1	0	0	0	0	0	0	1	0	1	0	0	0	0	0	0	2	0	0	1	0	1	130	90	103	80	97	1	1	34/36	1	32	0	0	1	0	1	0.004	0.75	3.1	74.1	1	normal			1
42	M	0	0	0	0	0	0	0	0	Rt.leg pain	0	0	0	0	1	0	0	0	-	0	0	1	0	1	119	74	89	72	93	1	1	0.762817	1	-	6	0	1	0	1	0.004	1.23	394	10.8	1	-			1
49	F	0	0	0	0	0	0	0	0	ca. w/u CT -> PE	0	0	0	0	0	0	0	0	none	0	0	1	0	1	110	70	83	84	95	1	1		1	-	0	0	0	1	1	0.004	-	-	-	1	1. Normal LV systolic function 2. Mild LV diastolic dysfunction (Gr.1 impaired relaxation)			1
70	M	1	1	0	0	0	0	0	0	both leg pain	0	0	0	0	1	0	0	0	1,2	0	0	1	0	1	141	75	97	76	100	1	1		1	-	0	0	1	0	1	0.01	0.82	>20	83.62	1	Normal LV systolic function			1
78	F	0	1	0	0	0	0	0	0	ca. w/u CT -> PE	0	0	0	0	0	0	0	1	2	0	0	1	0	1	145	93	110	90	95	1	1	48/51	1	-	0	0	1	0	1	0.01	-	-	-	1	1. Small LV cavity with normal LV systolic function 2. Mild LV diastolic dysfunction (Gr.1 impaired relaxation) - No significant interval change compared with last study ('16-2-5)			1
70	F	0	0	0	0	0	0	0	0	2, headache	0	0	1	1	0	0	0	1	ICH	0	0	1	0	1	166	110	129	97	97	1	1		1	-10	0	0	1	0	1	0.01	1.7	3	295.4	1	-			1
72	M	0	0	0	0	0	0	0	0	2	0	0	1	0	0	0	0	0	none	0	0	1	0	1	145	85	105	96	98	1	1		1	-	0	0	2	0	1	0.01	1.21	6.03	58.94	1	Normal LV systolic function			1
59	M	0	1	0	0	0	0	0	0	2	0	0	1	0	0	0	0	0	2	3w ago hernia op	0	1	0	1	110	70	83	96	96	1	1		1	26	1.5	0	2	0	1	0.01	0.69	8.9	45.41	1	1. Normal LV systolic function 2. Mild LV diastolic dysfunction (Gr.1 impaired relaxation) 3. Mild resting pulmonary hypertension			1
59	F	0	1	0	0	0	0	0	0	Lt.leg pain	0	0	0	0	0	1	0	0	2	0	0	1	0	1	130	80	97	74	96	1	1		1	11.5	3	0	2	0	1	0.01	2.61	>20	119.2	1	-			1
19	F	0	1	0	0	0	0	0	0	Rt.leg pain	0	0	0	0	0	1	0	0	2	0	1	1	0	1	130	80	97	100	91	1	1		1	-	9	0	3	0	1	0.01	1.73	>5000	29.13	1				1
79	F	1	1	0	1	0	0	0	0	2	0	0	1	0	0	0	0	0	1,2, gastric cancer	gastrectomy	0	1	0	1	150	80	103	72	97	1	1		1	10.5	2.5	0	3	0	1	0.01	1.03	>20	1094	1	1. Normal LV systolic function 2. Mild LV diastolic dysfunction (Gr.1 impaired relaxation) 3. Dilated tubular(47mm) portion of ascending aorta			1
37	M	0	0	0	0	0	0	0	0	hemoptysis	1	0	0	0	0	0	0	0	none	0	0	1	0	1	120	80	93	102	94	1	1		1	30.5	2.5	0	4	0	1	0.01		3.46		1	-			1
57	M	0	0	0	1	0	0	0	0	2	0	0	1	0	0	0	0	0	HCC	0	0	2	0	1	120	80	93	84	92	1	1	37/40	1	-	0	1	1	0	1	0.01	1.44	2.95	125.5	1	-			1
75	M	1	1	0	0	1	0	0	0	OPD CT -> PE	0	0	0	0	0	0	0	1	1,2, MI	0	0	2	0	1	127	70	88	89	95	1	1		1	-	0	1	1	0	1	0.01	-	-	-	1	-			1
60	M	1	1	0	1	0	0	0	0	ca. w/u CT -> PE	0	0	0	0	0	0	0	1	1,2, HCC	0	0	2	0	1	130	80	97	74	96	1	1		1	-	1	1	1	0	1	0.01	-	-	55	1	-			1
75	F	0	1	0	1	0	0	0	0	2	0	0	1	0	0	0	0	0	2, pancreas ca.	0	0	2	0	1	120	80	93	98	90	1	1		1	59.5	1	1	2	0	1	0.01	-	-	150	1	-			1
43	F	0	0	0	1	0	0	0	0	2	0	0	1	0	0	0	0	0	uterine myoma	1	0	2	0	1	116	74	88	92	88	1	2	0.852778	1	42.7	1.5	2	1	0	1	0.01	1.67	537	87.3	1	-			1
77	F	0	1	0	0	1	0	0	0	2	0	0	1	0	0	0	0	0	2	0	0	2	0	1	119	73	88	84	88	1	2		1	37	0	2	2	0	1	0.01	0.587	5.69	247.9	1	1. Normal LV systolic function 2. Mild LV diastolic dysfunction (Gr.1 impaired relaxation) 3. Borderlinely dilated tubular(40mm) portion of ascending aorta			1
38	F	0	0	0	0	0	0	0	0	2	0	0	1	0	0	0	0	0	-	0	0	1	0	1	120	70	87	120	98	1	1	1.28314	2	-	4.5	0	2	0	1	0.01	1.23	>1000	168	1	-			1
49	M	0	0	0	0	0	0	0	0	1	1	1	0	0	0	0	0	0	-	0	0	1	0	1	144	89	107	84	95	1	1	1.05737	2	-1	6	0	3	0	1	0.01	4.42	>1000	44	1	-			1
79	F	1	0	0	0	0	0	0	0	2	0	0	1	0	0	0	0	0	HTN, thrombocytopenia	0	0	1	0	1	169	83	112	90	97	1	1	0.69821	1	25.5	0	0	0	1	1	0.01	1.6	>1000	127	1	AR (Gr.II), MR (Gr.I) and TR (Gr.I) 2. Moderate resting pulmonary hypertension			1
26	F	0	0	0	0	0	0	0	0	hemoptysis	1	0	0	0	0	0	0	0	-	0	0	1	0	1	123	79	94	98	97	1	1	0.78	1	27	1	0	1	1	1	0.01	0.9	>1000	10	1	No RWMA 2.Normal both ventricular systolic function			1
38	F	0	0	0	0	0	0	0	0	1	0	1	0	0	0	0	0	0	none	5d ago delivery	0	1	0	1	150	100	117	80	98	1	1	35/37	1	13.2	1.5	0	1	1	1	0.01	1.23	4.35	515.3	1	normal			1
75	F	0	0	0	0	0	0	0	0	2	0	0	1	0	0	0	0	0	none	0	0	1	0	1	130	70	90	78	96	1	1		1	-	0	0	1	1	1	0.01	-	-	-	1	1. Borderline concentric LV hypertrophy with normal LV systolic function 2. Mild LV diastolic dysfunction (Gr.1 impaired relaxation) 3. Dilated tubular(43mm) portion of ascending aorta			1
67	F	1	0	0	0	0	0	0	0	2	0	0	1	0	0	0	0	0	1	0	0	1	0	1	130	80	97	60	95	1	1	42/45	1	25.5	0	0	1	1	1	0.01	<1.0	3.15	-	1	Mild LV diastolic dysfunction(Gr.1 impaired relaxation)			1
63	F	0	1	0	0	0	0	0	0	2	0	0	1	0	0	0	0	0	2	0	0	1	0	1	135	84	101	67	94	1	1	39/41	1	-	0	0	1	1	1	0.01	0.68	2.82	224.1	1	1. Normal LV systolic function 2. Mild LV diastolic dysfunction (Gr.1 impaired relaxation) 3. Mild amount of pericardial effusion			1
50	M	0	1	1	0	0	0	0	0	2	0	0	1	0	0	0	0	0	DM, hyperlipidemia	0	0	1	0	1	150	90	110	90	94	1	1	0.921372	1	-	0	0	1	1	1	0.01	-	-	-	1	Mild resting pulmonary hypertension			1
26	F	0	0	0	0	0	0	0	0	1,2	1	1	1	0	0	0	0	0	-	0	0	1	1	1	123	79	94	98	97	1	1	0.73	1	27	3	0	1	1	1	0.01	0.9	>1000	10	1	wnl			1
39	F	0	1	0	0	0	0	0	0	Rt.leg pain	0	0	0	0	1	0	0	0	2	0	0	1	0	1	150	90	110	92	98	1	1		1	0	3	0	1	1	1	0.01	-	2.85	-	1	1. Normal LV systoilic & diastolic function 2. Mild resting pulmonary hypertension			1
40	M	0	1	0	0	0	0	0	0	Rt.flank pain	0	0	0	0	0	0	1	0	2	0	0	1	0	1	150	80	103	104	96	1	1	41/42	1	22	1.5	0	1	1	1	0.01	-	16.13	-	1	WNL			1
40	F	0	0	0	0	0	0	0	0	fever	0	0	0	0	0	0	0	1	none	4w ago c/sec	0	1	0	1	135	78	97	96	95	1	1		1	-	1.5	0	1	1	1	0.01	0.31	2.01	-	1	1. Perimembranous type VSD (size=3mm) with suspicious vegetation at RV side and TV chordae 2. No definite thrombus or SEC in LA and LA appendage 3. Normal pulmonary vein drainage			1
50	M	0	0	0	0	0	0	0	0	general weakness	0	0	0	0	0	0	0	1	Tb	0	0	1	0	1	120	70	87	92	97	1	1		1	19	0	0	1	1	1	0.01	-	-	-	1	-			1
72	M	0	0	0	0	0	0	0	0	OPD CT -> PE	0	0	0	0	0	0	0	1	BPH	0	0	1	0	1	120	70	87	63	98	1	1		1	-	0	0	1	1	1	0.01	-	-	-	1	1. Normal LV systolic function 2. Mild LV diastolic dysfunction (Gr.1 Impaired relaxation)			1
69	F	1	0	0	0	0	0	0	0	Ca. w/u CT -> PE	0	0	0	0	0	0	0	1	1	0	0	1	0	1	120	80	93	68	97	1	1		1	-	0	0	1	1	1	0.01	-	-	-	1	1. Mild degenerative AS 2. Normal LV systolic function 3. Mild LV diastolic dysfunction (Gr.1 impaired relaxation)			1
56	M	1	1	0	0	0	0	0	0	headache	0	0	0	0	0	0	0	1	HTN, DM	0	0	1	0	1	140	90	107	80	97	1	1	0.961834	1	32.2	0	0	1	1	1	0.01	8.27	167	24.9	1	orderline LV systolic function 3.Moderate resting pulmonary hypertension			1
68	M	0	0	0	0	0	0	0	0	2	0	0	0	0	0	0	0	0	none	0	0	1	0	1	142	90	107	136	98	1	1		1	11.5	1.5	0	2	1	1	0.01	2.37	2.46	1418	1	1. Preserved LV systolic function 2. Mild resting pulmonary hypertension 3. Summation of E/A ratio due to tachycardia			1
60	M	0	1	0	0	0	0	0	0	hemoptysis	1	0	0	0	0	0	0	0	2	0	0	1	0	1	178	89	119	58	98	1	1		1	25	1	0	2	1	1	0.01	1.96	2.73	323	1	1. Normal LV systolic function 2. Mild LV diastolic dysfunction (Gr.1 impaired relaxation)			1
68	M	0	0	0	0	0	0	0	0	2	0	0	1	0	0	0	0	0	none	0	0	1	0	1	130	90	103	94	90	1	1		1	41	0	0	2	1	1	0.01	-	-	-	1	1. Normal LV systolic function 2. Mild LV diastolic dysfnuction (Gr.1 impaired relaxation)			1
62	F	0	0	0	0	0	0	0	0	Rt. flank pain	0	0	0	0	0	0	1	0		0	0	1	0	1	160	90	113	88	94	1	1	0.712097	1	29	3	0	2	1	1	0.01	0.82	512	21.5	1	Mild resting pulmonary hypertension			1
31	M	0	0	0	0	0	0	0	0	abd distension	0	0	0	0	0	0	1	0	none	10d ago Lt.tibia fx op	1	1	0	1	130	90	103	78	98	1	1		1	-2	3	0	2	1	1	0.01	2.26	1.9	-	1	normal			1
69	M	1	0	0	0	0	0	0	0	r/o ca. w/u CT -> PE	1	0	0	0	0	0	0	1	1	0	0	1	0	1	130	70	90	100	92	1	1		1		1	0	2	1	1	0.01	-	-	-	1	-			1
67	F	0	0	0	0	0	0	0	0	1	0	1	1	0	0	0	0	0		0	0	1	0	1	165	93	117	104	95	1	1	0.89822	1	24.5	4.5	0	3	1	1	0.01	1.08	720	11.2	1	Grade 1 diastolic dysfunction			1
38	M	0	0	0	0	0	0	0	0	Lt.leg pain	0	0	0	0	1	0	0	0	-	0	0	1	0	1	155	106	122	102	95	1	1	0.799387	1	24.5	4.5	0	3	1	1	0.01	-	756	-	1	Normal echocardiogram			1
51	M	1	0	0	0	0	0	0	1	Lt.leg pain	0	0	0	0	0	1	0	0	ICH Hx. HTN, BPH	0	0	1	0	1	139	108	118	82	93	1	1	0.883714	1	36.5	7.5	0	4	1	1	0.01	1.31	>1000	<5.0	1	Concentric remodeling of LV Mild resting pulmonary hypertension			1
46	M	1	0	0	0	0	0	0	0	Lt.hemiplegia	0	0	0	0	0	0	0	1	1	1w ago brain op	0	2	0	1	190	100	130	75	87	1	1	19/27	1	12.5	4.5	1	1	1	1	0.01	-	-	12.23	1	Concentric LV hypertrophy with normal LV systolic functio			1
72	F	0	0	0	0	0	0	0	0	2	0	0	1	0	0	0	0	0	3	0	0	2	0	1	130	80	97	118	98	1	1		1	11.2	0	1	1	1	1	0.01	1.1	3.85	77.31	1	1. Normal LV systolic function 2. Mild LV diastolic dysfunction (Gr.1 impaired relaxation)			1
63	M	1	0	0	0	1	0	0	0	1	0	1	0	0	0	0	0	0	1 Tb	0	0	2	0	1	120	70	87	94	96	1	1		1	26	0	1	1	1	1	0.01	1.47	5.57	84.15	1	1. Concentric LV Remodeling with Normal LV systolic function 2. Mild LV diastolic dysfunction (Gr.1 impaired relaxation)			1
25	M	0	1	0	0	0	0	0	0	1,2	0	1	1	0	0	0	0	0	2	0	0	2	0	1	140	90	107	110	98	1	1		1	17	1.5	1	1	1	1	0.01	-	2.78	17.73	1	normal			1
89	M	1	1	0	0	0	0	0	0	both leg pain	0	0	0	0	1	0	0	0	1,2	0	0	2	0	1	150	100	117	80	95	1	1		1	38.2	0	1	1	1	1	0.01	0.85	10.5	751.9	1	1. Normal LV systolic function 2. Mild LV diastolic dysfunction (Gr.1 Impaired relaxation) 3. Aneurysmal change(30mm) of abdominal aorta with calcified atherosclerotic plaque (11*11mm)			1
33	F	0	0	0	0	0	0	0	0	2	0	0	1	0	0	0	0	0	-	6d ago C-sec	0	2	0	1	151	93	112	54	98	1	1	0.935169	1	32	7.5	1	2	1	1	0.01	0.88	>1000	450	1	Normal both ventricular systolic function Moderate resting pulmonary hypertension			1
56	M	1	0	0	0	0	0	0	0	2	0	0	1	0	0	0	0	0	1	0	0	2	0	1	140	90	107	88	89	1	1		1	42	0	1	2	1	1	0.01	0.38	0.56	51.36	1	1. Non-mobile echogenic mass in RPA -> c/w pulmonary embolism 2. Mild resting pulmonary hypertension 3. Normal LV systolic function 4. Mild LV diastolic dysfunction (Gr.1 impaired relaxation) 5. Dilated LA 6. Dilated tubular(43mm) portion of ascending aorta			1
79	F	0	0	0	0	1	0	0	0	2	1	0	1	0	0	0	0	0	angina	0	0	2	0	1	130	70	90	86	94	1	1		1	33.7	1	1	2	1	1	0.01	1.36	-	171.7	1	1. Round shaped hyperechogenic mass in RA -> R/O RA Lipoma or myxoma 2. Normal LV systolic function 3. Mild LV diastolic dysfunction (Gr.1 impaired relaxation)			1
29	F	0	0	0	0	1	1	0	0	2	1	0	1	0	0	0	0	0	MS,MR,AR, Afib	2	0	2	0	1	147	103	118	104	97	1	1	0.983491	1	14.4	2.5	1	2	1	1	0.01	0.4	639	109	1	Severe LAE 2.Severe MS with MR (Gr. II) d/t rheumatic origin 3.AR (Gr. III) d/t rheumatic origin			1
47	M	0	0	0	0	0	0	0	0	1	0	1	0	0	0	0	0	0	quadriplegia	0	0	2	0	1	138	87	104	98	92	1	1	0.81364	1	43.2	3	1	2	1	1	0.01	2.42	228	<5.0	1	Concentric remodeling of LV , wnl			1
72	M	0	0	0	1	0	0	0	0	2, abd pain	0	0	1	0	0	0	1	0	AOV ca, prostate ca, PTE	0	1	2	0	1	144	76	99	70	97	1	1		1	43	1.5	1	2	1	1	0.01	0.69	-	146.9	1	-			1
78	F	1	0	0	0	1	0	0	0	back pain	0	0	0	0	0	0	0	1	1, angina	0	0	2	0	1	100	60	73	60	94	1	1		1	36.2	1.5	1	2	1	1	0.01	-	-	-	1	1. Normal LV systolic function 2. Mild LV diastolic dysfunction (Gr.1 impaired relaxation) 3. Borderline resting pulmonary hypertension 4. Dilated tubular(41mm) portion of ascending aorta			1
56	M	1	0	0	0	1	0	0	0	General weakness	0	0	0	0	0	0	0	1	COPD, HTN, nephrotic syn	0	0	2	0	1	121	90	100	78	93	1	1	0.922156	1	-	4.5	1	2	1	1	0.01	-	-	119	1	Mild concentric LVH Normal LV systolic function			1
67	F	0	0	0	0	1	0	0	0	2	0	0	1	0	0	0	0	0	asthma	0	0	2	0	1	144	89	107	88	97	1	1	0.680736	1	35.2	3	1	3	1	1	0.01	1.71	890	13.3	1	-			1
65	M	0	0	0	0	1	1	0	0	2, Rt.leg pain	0	0	1	0	1	0	0	0	A.fib	0	0	2	0	1	110	80	90	78	92	1	1		1	38	3	1	3	1	1	0.01	0.73	>20	36.47	1	1. Normal LV systolic function 2. Mild LV diastolic dysfunction (Gr.1 impaired relaxation)			1
69	M	0	0	0	0	1	0	0	0	2	0	0	1	0	0	0	0	0	COPD	0	0	2	0	1	160	90	113	88	88	1	2		1	-110.5	0	2	2	1	1	0.01	2.31	3.26	35.93	1	1. Glossly normal LV systolic function 2. Mild LV diastolic dysfunction (Gr.1 impaired relaxation) 3. Mild resting pulmonary hypertension with IVC plethora & dilatation			1
25	M	0	0	0	0	1	0	0	0	1,2	0	1	1	0	0	0	0	0	PTE, venous thrombosis	0	0	2	0	1	151	95	114	116	95	1	2		1	31.7	9	2	3	1	1	0.01	0.74	2.69	9.62	1	Irregular-shaped nonmobile hypoechoic mass on left pulmonary artery -> r/o			1
78	F	0	0	0	0	0	0	0	0	2	0	0	1	0	0	0	0	0	-	12.11 wrist OP	0	1	0	1	149	91	110	90	97	1	1	1.32996	2	37.5	3	0	2	1	1	0.01	1.84	>1000	237	1	Eccentric LVH (RWT=0.39) and severe LAE Mild resting pulmonary hypertension			1
75	F	1	1	0	0	0		0	0	Lt.leg pain	0	0	0	0	0	1	0	0	HTN, DM, CKD	0	0	1	0	1	158	88	111	94	94	1	1	1.07815	2	-	3	0	2	1	1	0.01	2.24	>1000	-	1	1.Grade 1 diastolic dysfunction 3.Normal LV systolic function			1
57	F	0	0	0	0	0	0	0	0	Rt. flank pain	0	0	0	0	0	0	1	0	-	0	0	1	0	1	155	78	104	103	95	1	1	1.06358	2	32	1.5	0	2	1	1	0.01	0.93	>1000	34.3	1	No RWMA Normal LV systolic function Mild resting pulmonary hypertension			1
65	M	1	0	0	0	0	0	0	0	2	0	0	1	0	0	0	0	0	HTN	0	0	2	0	1	125	67	86	84	96	1	1	1.39863	2	30.8	0	1	1	1	1	0.01	2.46	>1000	64.7	1	normal			1
84	F	0	0	0	0	0	0	0	0	2	0	0	1	0	0	0	0	0	parkinson dz	0	0	2	0	1	114	89	97	88	97	1	1	1.10335	2	24.2	4.5	1	2	1	1	0.01	1.72	949	36.3	1	No RWMA Mild resting pulmonary hypertension			1
82	F	1	0	0	0	0	0	0	0	general weakness	0	0	0	0	0	0	0	1	HTN	0	0	2	0	1	153	83	106	98	95	1	1	1.05737	2	27.5	6	1	2	1	1	0.01	1.71	>1000	1240	1	Preserved LV systolic function Mild resting pulmonary hypertension Normal both ventricular systolic function			1
45	F	0	0	0	0	0	0	0	0	abd pain	0	0	0	0	0	0	1	0	1, Sz, mental retardation	0	0	1	0	1	140	90	107	96	93	1	1		1	38	0	0	1	1	1	0.01	58.67	3.91	2729	2	1. Suspicious hypokinesia of basal to mid anterior wall with normal LV systolic function 2. Mild LV diastolic dysfunction (Gr.1 impaired relaxation)			1
78	F	0	0	0	0	0	0	0	0	2	0	0	1	0	0	0	0	0	none	4주 전 Lt. humerus fx op	0	1	0	1	130	80	97	70	99	1	1		1	10.7	1.5	0	2	2	1	0.01	1.92	3.58	218.4	1	1. Normal LV systolic function 2. Mild LV diastolic dysfunction (Gr.1 impaired relaxation) 3. Dilated LA 4. Mild resting pulmonary hypertension			1
80	F	1	0	0	0	0	0	0	0	2	0	0	1	0	0	0	0	0	HTN, thrombocytopenia	0	0	1	0	1	169	83	112	90	97	1	1	0.841929	1	25.5	3	0	2	2	1	0.01	1.6	>1000	127	1	AR (Gr.II), MR (Gr.I) and TR (Gr.I) Moderate resting pulmonary hypertension			1
38	M	0	0	0	0	0	0	0	0	Rt.leg pain	0	0	0	0	0	1	0	0	UC	0	0	1	0	1	140	100	113	80	92	1	1		1	37	4.5	0	2	2	1	0.01	-	10.47	-	1	LV Diastolic Dysfunction(Gr 1) Moderate Pulmonary Hypertension without IVC plethora			1
54	M	1	0	0	0	0	0	0	0	2	0	0	1	0	0	0	0	0	1	0	0	1	0	1	110	70	83	120	95	1	1		1	37	4.5	0	3	2	1	0.01		16.66		1	1. Boderline resting pulmonary hypertension 2. Mild LV diastolic dysfunction (Gr.1 impaired relaxation) 3. Normal LV systolic function 4. Hyperdynamic interatrial septum without definite shunt flow			1
81	F	0	0	0	0	0	0	0	0	1,2	0	1	1	0	0	0	0	0	heaptitis	0	0	2	0	1	120	70	87	90	95	1	1		1	-	0	1	1	2	1	0.01	-	-	140.2	1	1. LV Diastolic Dysfunction(Gr 1) 2. Moderate Pulmonary Hypertension with Mild TR 3. Concentric Remodeling of LV			1
69	M	0	0	0	0	1	0	0	0	2	0	0	1	0	0	0	0	0	COPD, Tb	0	0	2	0	1	140	80	100	84	92	1	1		1	39.2	0	1	2	2	1	0.01	1.98	-	92.98	1	Newly developed mild pulmonary hypertension (PApr: 35 -> 50mmHg)			1
68	F	1	0	0	0	0	0	0	0	2	0	0	1	0	0	0	0	0	1,3	0	0	2	0	2	176	118	137	136	91	1	1		1	36	1.5	1	3	2	1	0.01	3.27	4.6	681.6	1	1. Normal LV systolic function 2. Summation of E/A wave due to tachycardia 3. Mild resting pulmonary hypertension			1
60	F	0	0	0	0	0	0	0	0	2	0	0	1	0	0	0	0	0	-	0	0	1	0	1	123	82	96	78	95	1	1	1.11979	2	29.5	3	0	2	2	1	0.01	1.5	>1000	36.7	1	Normal LV systolic function without RWMA Moderate pulmonary hypertension			1
77	F	1	0	0	0	0	0	0	0	Lt.flank pain	0	0	0	0	0	0	1	0	htn	0	0	2	0	1	161	97	118	84	96	1	1	1.246	2	29.5	0	1	1	2	1	0.01	1.02	89	>1000	1	Concentric remodeling of LV, wnl
67	F	1	1	1	0	1	0	0	0	syncope	0	0	0	1	0	0	0	0	HTN, DM, Hyperlipidemia, angina	0	0	2	0	1	140	80	100	80	93	1	1	1.2182	2	49	0	1	2	2	1	0.01	1.67	>1000	16.1	1	.MIld LAE 2.No RWMA 3.Normal LV systolic dysfunction			1
65	F	0	0	0	0	0	0	0	0	2	0	0	1	0	0	0	0	0	PAOD	0	0	2	0	1	138	92	107	112	94	1	1		1	23.3	1.5	1	3	2	1	0.01	0.57	19.06	799.8	2	1. Normal LV systolic function 2. Mild LV diastolic dysfunction (Gr.1 Impaired relaxation) 3. Moderate resting pulmonary hypertension			1
81	M	1	2	0	0	0	0	0	0	mental change	1	0	0	0	0	0	0	0	HTN,DM	0	0	2	0	1	144	77	99	68	100	1	1	1.09606	2	26.2	0	1	1	3	1	0.01	1.67	656	128	1	-			1
64	F	0	0	0	0	0	0	0	0	2	0	0	1	0	0	0	0	0	none	0	0	2	0	1	110	60	77	76	98	1	1	47/54	2		0	1	1	3	1	0.01			36.91	1	1. Normal LV systolic function 2. Mild LV diastolic dysfunction (Gr.1 impaired relaxation) 3. Mildly dilated LA 4. Moderate resting pulmonary hypertension without IVC plethora			1
81	F	0	1	0	0	0	0	0	0	1,2	0	1	1	0	0	0	0	0	2	0	0	4	0	3	80	60	63	116	72	1	2		2	63	3	3	3	3	1	0.01	1.81	4370ng/ml	23357	2	Enlarged RV and D-shaped LV with RV dysfunction RA and RV enlargements, and PA hypertension is suggsted.			1
78	F	1	0	0	0	1	0	0	0	2	0	0	1	0	0	0	0	0	1, angina	0	0	2	0	1	134	54	81	69	95	1	1		1	46.3	0	1	1	4	1	0.01	2.3	-	610.8	1	HYPERDYNAMIC LV FUNCTION DILATED RIGHT VENTRICLE LEFT ATRIUM ENLARGEMENT			1
39	F	0	0		0	0	0	0	0	2	0	0	1	0	0	0	0	0	KT syndrome	0	0	1	0	1	155	95	115	82	98	1	1	1.11032	2	25.3	3	0	1	4	1	0.01	3.1	749	-	1	RVE, RVH and RAE 2.RV systolic dysfunction 3.Severe resting pulmonary hypertension with increased PVR			1
61	F	0	0	0	0	0	0	0	0	2	0	0	1	0	0	0	0	0	varicose vein, dysuria, HNP	0	0	1	0	1	160	100	120	82	96	1	1		2	43.7	1.5	0	2	4	1	0.01	0.86	12.33	193.8	1	1. Normal LV systolic function 2. Mild LV diastolic dysfunction (Gr.1 impaired relaxation) 3. Mild resting pulmonary hypertension			1
45	M	0	1	0	0	0	0	0	0	2	0	0	1	0	0	0	0	0	2	0	0	1	0	1	120	80	93	110	93	1	1		2	45.5	1.5	0	2	4	1	0.01		10.33		1	1. Dilated RV & RA with decreased RV contractility 2. D-shaped LV and mild resting pulmonary hypertension with IVC plethora			1
52	F	0	0	0	0	0	0	0	0	2	0	0	1	0	0	0	0	0	-	0	0	1	0	1	98	73	81	100	94	1	1	1.3071	2	55	4.5	0	3	4	1	0.01	2.19	>1000	910	1	RVE and RAE 3.Functional severe TR Moderate resting pulmonary hypertension			1
63	F	0	1	0	0	0	0	0	0	1	0	1	0	0	0	0	0	0	2	0	0	1	0	1	110	70	83	78	91	1	1		2	73	3	0	3	4	1	0.01	1.71	5.19	141	1	-			1
72	M	0	0	0	0	0	0	0	0	2	1	0	1	0	0	0	0	0	varicose vein	0	0	1	0	1	136	80	99	92	91	1	1	1.01337	2	54.7	2.5	0	3	4	1	0.01	2.66	331	-	1	RVE, RVH, RAE and concentric remodeling of LV, Severe resting pul HTN			1
68	F	0	0	0	0	0	0	0	0	2	0	0	1	0	0	0	0	0	-	0	0	2	0	1	120	88	99	94	96	1	1	1.23492	2	46.7	3	1	2	4	1	0.01	2.23	>1000	176	1	.RV dilatation TR (Gr. II) and MR (Gr. I) 4.Moderate resting pulmonary hypertension			1
52	F	0	1	0	0	0	0	0	0	abd pain	0	0	0	0	0	0	1	0	2	0	1	2	0	1	110	60	77	78	94	1	1		2	31.5	1.5	1	2	4	1	0.01	1.95	4.29	617.6	1	1. Decreased RV contractility with severe pulmonary hypertension 2. RVE, RAE, D-shaped LV, Dilated pulmonary artery 3. Moderate TR 4. Normal LV systolic function 5. Mild LV diastolic dysfunction(Gr.1=impaired relaxation)			1
76	M	0	0	0	0	0	0	0	0	2	0	0	1	0	0	0	0	0	RA, BPH	both ankle fx	0	2	0	1	180	97	118	74	94	1	1	0.815334	2	54.5	4.5	1	3	4	1	0.01	1.15	>1000	14	1	Moderate resting pulmonary hypertension			1
67	M	0	0	0	0	1	0	0	0	1,2	0	1	1	0	0	0	0	0	DVT	0	1	2	0	1	140	90	107	96	86	1	2		2	68.2	1.5	2	3	4	1	0.01	1.41	>20	32.85	1	1. RV hypertrophy(6mm) with slightly decreased RV contractility 2. Mild resting pulmonary hypertension without IVC plethora 3. Normal LV systolic function 4. Mild LV diastolic dysfunction (Gr.1 impaired relaxation) 5. Borderline dilated tubular(40mm) portion of ascending aorta 6. Hypermobile interatrial septum without definite shunt flow			1
56	M	1	1	1	0	1	0	0	0	1,2	0	1	1	0	0	0	0	0	HTN, DM, hyperlipidemia, angina	0	0	4	0	3	70	48	55	82	89	1	2	1.45335	2	41	3	3	2	4	1	0.01	1.35	>1000	8.1	1	Borderline LV systolic function RV systolic dysfunction			1
81	F	1	1	0	0	1	0	0	0	2	0	1	0	0	0	0	0	0	1,2, angina, MDD	0	0	2	0	1	140	90	107	88	97	1	2		3	39.5	0	2	2	4	1	0.01	1.25	1.45	508	1	1) Deteriorated RV systolic function 2) Increased PA pressure (28->54mmHg) & RV cavity size compared with last study ('15-6-3)			1
69	M	1	0	0	0	0	0	0	0	2	0	0	1	0	0	0	0	0	1	0	0	2	0	1	130	80	97	92	82	1	1		1	63	0	1	2	4	1	0.01	-	-	456	1	1. RV hypertrophy and Mild RV dysfunction with borderline pulmonary hypertension 2. Minimal pericardial effusion 3. Normal LV systolic function			1
76	M	0	0	0	0	1	0	0	0	2	0	0	1	0	0	0	0	0	prior PTE	0	1	2	0	1	137	88	104	98	89	1	2	1.26	2	54	4.5	2	3	4	1	0.01	-	508		1	1. RVE, RAE and RVH 2. Borderline LV systolic function			1
76	F	0	0	0	0	0	0	0	0	general weakness	0	0	0	0	0	0	0	1	none	0	0	1	0	1	130	80	97	78	92	1	1		2	-	0	0	1	4	1	0.01	-	2.71	838.5	2	1. Low normal LV systolic function 2. Mild LV diastolic dysfunction (Gr.1 impaired relaxation) 3. Dilated LA			1
79	F	1	0	0	0	0	0	0	0	2	0	0	1	0	0	0	0	0	1, delusion d/o	0	0	2	0	1	120	80	93	76	92	1	1	50/43	2	50.7	0	1	1	4	1	0.01	2.16	-	1562	2	Severer resting pulmonary hypertension	1	1. Left main; normal appearance2. LAD; mild diffuse atherosclerosis3. LCX; mild diffuse therosclerosis4. RCA; mild diffuse atherosclerosis	1
49	M	0	1	0	0	1	0	0	0	2	0	0	1	0	0	0	0	0	2	0	0	2	0	1	130	80	97	112	87	1	2		3	28	4.5	3	2	4	1	0.01	-	>20	2064	2	Dilated RV and RA, RV contractility with Moderate to severe resting pulmonary hypertension			1
68	M	1	0	0	0	1	0	0	0	1,2	0	1	1	0	0	0	0	0	1	0	0	4	0	1	90	58	69	72	87	1	2		3	45	0	3	2	4	1	0.01	3.43	6.87	1538	2	1. Severe resting pulmonary hypertension without IVC plethora & dilatation 2. Dilated RA & RV with decreased RV Contractility ->suggestive of Pulmonary embolism 3. Mild D-shaped basal LV with normal LV systolic function 4. Mild LV diastolic dysfunction(Gr.1 impaired relaxation) 5. Mild TR(Gr.2)		1. Left main; Normal appearance 2. LAD; Normal appearance 3. LCX; Normal appearance 4. RCA; Normal appearance	1
70	F	1	1	0	0	0	0	0	0	1,2	0	1	1	0	0	0	0	0	1,2	0	0	1	0	1	150	90	110	89	96	1	1		1	31.7	0	0	1	0	1	0.011	3.04	1.5	339.4	1	1. Normal LV systolic function 2. Mild LV diastolic dysfunction (Gr.1 impaired relaxation) with increased LV filling pressure (E/E'=21.9) 3. Mild MR (Gr.1)			1
39	M	0	1	0	0	0	0	0	0	2, Lt.flank pain	0	0	1	0	0	0	1	0	2	0	0	1	0	1	220	140	167	78	97	1	1		1	38.5	0	0	1	1	1	0.017	2.44	>20	77.15	1	1. Normal LV systolic function 2. Borderline dilated LA 3. Mild resting pulmonary hypertension			1
57	F	1	1	0	0	1	1	0	0	2	0	0	1	0	0	0	0	0	1,2, A.fib	0	0	2	0	1	140	90	107	82	96	1	1		1	69	1.5	1	1	0	1	0.02	1.46	>20	141.5	1	1. Borderline concentric LV hypertrophy with preserved LV systolic function 2. Mild LV diastolic dysfunction (Gr.1 impaired relaxation) 3. Borderline dilated tubular(40mm) portion of ascending aorta			1
61	F	0	0	0	1	0	0	0	0	abd pain	0	0	0	0	0	0	1	0	cervical cancer	0	0	2	0	1	130	80	97	66	95	1	1		1	-	0	1	1	0	1	0.02	1.25	1.87	45	1	-			1
70	M	0	0	0	0	0	0	0	0	2	0	0	1	0	0	0	0	0	PV, CVA	0	0	2	0	1	140	78	99	88	94	1	1	0.715385	1	37.2	4	1	3	0	1	0.02	2.25	>1000	9.3	1	-			1
46	M	0	0	0	0	0	0	0	0	2	0	0	1	0	0	0	0	0	-	0	0	1	0	1	148	110	123	88	95	1	1	1.14644	2	49.5	3	0	2	0	1	0.02	2.23	929	222	1	-			1
74	M	1	1	1	0	0	0	0	0	2	0	0	0	0	0	0	0	0	1,2,3	0	0	1	0	1	144	80	101	86	98	1	1		1	40	0	0	1	1	1	0.02	1.66	16.82	118.3	1	1. Normal LV systolic function 2. Mild LV diastolic dysfunction (Gr.1 Impaired relaxation)		1. Left main; Normal appearance 2. LAD; mild diffuse atherosclerosis 3. LCX; mid, severe discrete eccentric stenosis (90%) dist, severe diffuse eccentric stenosis (80~90%) OM, severe discrete eccentric stenosis (80%) 4. RCA; mid, severe discrete eccentric stenosis (80~90%)	1
85	M	0	0	0	1	0	0	0	0	2	0	0	1	0	0	0	0	0	esophapeal ca	0	0	2	0	1	130	80	97	93	91	1	1		1	28	0	1	2	1	1	0.02	1.44	6.6	517.3	1	normal			1
81	F	1	1	0	0	0	0	0	0	1	0	1	0	0	0	0	0	0	HTN, DM	0	0	2	0	1	151	101	118	90	96	1	1	1.19726	2	34.7	3	1	2	1	1	0.02	2.52	>1000	971	1	Both atrial enlargement			1
75	F	1	0	0	0	0	0	0	0	2	0	0	1	0	0	0	0	0	HTN	0	0	2	0	1	145	88	107	100	87	1	1	1.16653	2	57.5	6	1	4	1	1	0.02	2.8	>1000	57	1	TR (Gr.I) Moderate resting pulmonary hypertension			1
66	F	0	0	0	0	1	0	0	0	2	0	0	1	0	0	0	0	0	MDD	0	0	2	0	1	114	79	91	104	84	1	2	1.84016	3	58.3	1.5	3	3	1	1	0.02	1.35	>1000	10.9	1	Moderate resting pulmonary hypertension			1
75	M	0	1	0	1	0	0	0	0	mental change	0	0	0	1	0	0	0	0	2, Graves dz, prostate ca.	0	0	2	0	1	150	90	110	102	87	1	2		1	42	1	2	2	1	1	0.02	1.57	>20	2417	2	1. Normal LV systolic function 2. Mild LV diastolic dysfunction (Gr.1 impaired relaxation)			1
56	F	0	1	0	0	0	0	0	0	Lt.leg pain	0	0	0	0	1	0	0	0	2	0	0	1	0	1	160	100	120	88	98	1	1		1	-	3	0	2	2	1	0.02	0.79	>20	528.4	1	1. Hypermobile echogenic mass attached at MV with moderate eccentric MR -> c/w Infective endocarditis 2. Moderate resting pulmonary hypertension without IVC plethora 3. Normal LV systolic function 4. Mild LV diastolic dysfunction (Gr.1 impaired relaxation) with increased LV filling pressure (E/E'=17) 5. Dilated LA			1
78	F	0	0	0	0	1	0	0	0	Lt.hemiplegia	0	0	0	0	0	0	0	1	HF	0	1	2	0	1	205	120	148	98	95	1	1		1	-	1.5	1	2	2	1	0.02	1.81	1.09	396	1	1. Normal LV systolic function 2. Mild LV diastolic dysfunction (Gr.1 impaired relaxation) 3. Borderline dilated tubular(40mm) portion of ascending aorta 4. Mild pulmonary hypertension			1
84	M	1	0	0	0	0	0	0	0	general weakness	0	0	0	0	0	0	0	1	HTN	0	0	2	0	1	124	74	91	70	97	1	1	1.18469	2	25	3	1	1	2	1	0.02	1.37	>1000	201	1	Concentric remodeling of LV (RWT=0.44) Mild resting pulmonary hypertensio			1
66	F	0	0	0	0	1	0	0	0	1,2	0	1	1	0	0	0	0	0	angina	0	0	2	0	1	114	79	91	104	84	1	2	1.66601	2	59.2	1.5	3	3	2	1	0.02	1.35	>1000	10.9	1	TR (Gr.III) Moderate resting pulmonary hypertension			1
83	F	1	0	0	0	0	0	1	0	mental change	0	0	0	1	0	0	0	0	HTN, stroke	0	0	2	0	1	144	81	102	112	88	1	2	1.87461	3	46	6	3	3	2	1	0.02	0.88	>1000	41.2	1	Moderate resting pulmonary hypertension			1
66	F	0	0	0	0	1	0	0	0	2	0	0	1	0	0	0	0	0	MDD	0	0	2	0	1	114	79	91	104	84	1	2	1.66601	3	59.2	7.5	3	4	2	1	0.02	1.35	>1000	10.9	1	Moderate resting pulmonary hypertension Grade 1 diastolic dysfunction			1
80	M	1	0	0	0	0	0	0	0	2	0	0	0	0	0	0	0	0	HTN, DM	0	0	1	0	1	142	52	82	88	95	1	1	0.85475	1	27.7	3	0	2	4	1	0.02	3.31	579	17.3	1	Mild RVE and RAE Mild resting pulmonary hypertension with increased PVR			1
64	F	0	0	0	0	1	0	0	0	2	0	0	1	0	0	0	0	0	PTE, DVT	0	1	2	0	1	120	80	93	92	92	1	1		1	48.2	1.5	1	3	4	1	0.02	3.61	2.74	-	1	1. Mildly dilated RV with decreased RV contractility 2. Mild resting pulmonary hypertension with dilated IVC 3. No definite RWMA with normal LV systolic function 4. Mild LV diastolic dysfunction(Gr.1 impaired relaxation) with high LV filling pressure(E/E'=16) 5. Minimal pericardial effusion			1
78	F	0	0	0	0	1	0	0	0	2	0	0	1	0	0	0	0	0	1, angina	0	0	2	0	1	110	70	83	95	90	1	1		2	53	0	1	2	4	1	0.02	1.13	6.94	636.1	1	1. Decreased RV contractility 2. Moderate resting pulmonary hypertension without IVC plethora 3. Dilated MPA -> r/o Pulmonary embolism 4. Concentric LV hypertrophy with normal LV systolic function 5. Mild LV diastolic dysfunction (Gr.1 impaired relaxation) 6. Dilated LA 7. Dilated tubular(51mm) portion of ascending aorta			1
69	M	1	0	0	1	0	0	0	0	2	0	0	1	0	0	0	0	0	HTN, laryngeal cancer	0	0	2	0	1	130	70	90	96	98	1	1	1.13017	2	54	4	1	2	4	1	0.02	1.66	>1000	114	1	Normal LV systolic function, RV systolic dysfunction, RVE Mild resting pulmonary hypertension			1
31	M	0	0	0	0	0	0	0	0	1	0	1	0	0	0	0	0	0	DVT	0	1	2	0	1	184	91	122	118	94	1	1	1.09069	2	39.1	9	1	3	4	1	0.02	3.6	801	163	1	Mild RVE with RV systolic dysfunction Moderate resting pulmonary hypertension			1
75	F	1	0	0	1	1	0	0	0	1	0	1	0	0	0	0	0	0	1	0	0	2	0	1	110	70	83	90	87	1	2	48/46	2	66.7	0	3	1	4	1	0.02	1.58	7.71	708.6	1	1. Severe resting pulmonary hypertension with decreased RV contractility 2. Dilated RV with D-shaped LV -> Suggestive of acute pulmonary embolism 3. Mild LV diastolic dysfunction (Gr.1 impaired relaxation)			1
46	M	0	0	0	0	0	0	0	0	2	0	0	1	0	0	0	0	0	MDD	0	0	2	0	1	121	79	93	82	92	1	1	1.5583	3	44.7	3	1	1	4	1	0.02	1.53	>1000	422	1	Multiple thrombus in RV RV systolic dysfunction Moderate resting pulmonary hypertension			1
46	F	0	1	0	0	0	0	0	0	2	0	0	1	0	0	0	0	0	2	0	0	2	0	1	154	89	111	113	91	1	1		2	49.7	1.5	1	3	4	1	0.02	4.84	3.95	1708	2	1. D-shaped LV with normal LV systolic function 2. Decreased RV contractility 3. Severe resting pulmonary hypertension 4. IVC plethora with dilatation -> c/w Acute cor pulmonale			1
63	F	0	0	0	0	1	0	0	0	2	0	0	1	0	0	0	0	0	COPD	0	0	2	0	1	150	80	103	110	69	1	2		3	33.7	1.5	3	3	4	1	0.02	1.71	3.54	16474	2	1. Severe resting pulmonary hypertension with IVC plethora 2. Dilated RV & RA with decreased RV contractility 3. Moderate to severe TR due to poor coaptation of TV -> c/w Cor pulmonale 4. Normal LV systolic function 5. Summation of E/A ratio due to tachycardia			1
79	F	0	1	0	0	1	0	0	0	2	1	0	1	0	0	0	0	0	2	0	0	2	0	1	160	100	120	84	83	1	2		3	52.7	1	3	3	4	1	0.02	3.51	9.33	2100	2	1. Concentric LVH with hyperdynamic LV systolic function 2. Moderate resting pulmonary hypertension with RV hypertrophy (5.6mm) 3. Mild LV diastolic dysfunction (Gr.1 impaired relaxation) 4. Hypermobile fillform structure attached on AV -> R/O Lambl's excrescence			1
32	M	0	1	0	0	0	0	0	0	1	0	1	0	0	0	0	0	0	2	2m ago knee op	0	1	0	1	110	70	83	96	95	1	1	46/49	1	51.5	3	0	1	0	1	0.023	0.854	5.14	481.2	1	-			1
72	M	1	1	0	0	0	0	0	0	2	0	0	1	0	0	0	0	0	HTN, DM	0	0	1	0	1	132	72	92	66	96	1	1	1.36039	2	23.7	0	0	1	0	1	0.03	1.34	>1000	38.8	1	-			1
58	M	1	1	0	0	0	0	0	0	Rt.leg swelling	0	0	0	0	0	1	0	0	1,2	0	1	1	0	1	130	84	99	64	94	1	1		1	-	3	0	2	1	1	0.03	3.15	-	45.46	1	1. Normal LV systolic function 2. Mild LV diastolic dysfunction (Gr.1 Impaired relaxation)			1
61	F	0	1	0	0	0	0	1	0	2	0	0	1	0	0	0	0	0	1,2,Rt.MCA infarct	0	0	2	0	1	130	70	90	84	91	1	1		1	40.2	0	1	2	1	1	0.03	2.83	10.71	459.2	1	1. Normal LV systolic function 2. Mild LV diastolic dysfunction (Gr.1 impaired relaxation) 3. Dilated tubular(44mm) portion of ascending aorta 4. Mild resting pulmonary hypertension			1
82	F	1	0	0	0	1	1	0	0	2	0	0	1	0	0	0	0	0	A-fib, HTN	0	0	2	0	1	155	81	106	120	98	1	1	0.974069	1	41	4.5	2	2	1	1	0.03	1.98	>1000	78.9	1	wnl			1
81	F	1	0	0	0	0	0	0	0	2	0	0	1	0	0	0	0	0	1, dysuria	0	0	2	0	1	120	80	93	76	89	1	2		1	38.7	0	2	2	1	1	0.03	1.93	5.57	249.5	1	1. Normal LV systolic function 2. Mild LV diastolic dysfunction (Gr.1 Impaired relaxation)			1
84	F	1	0	0	0	0	0	1	0	2	0	0	1	0	0	0	0	0	HTN	0	0	2	0	1	97	63	74	80	98	1	1	1.20732	2	40.2	3	1	2	1	1	0.03	5.81	>1000	86.4	1	Moderate resting pulmonary hypertension			1
86	F	1	0	0	0	0	0	0	0	both leg pain	0	0	0	0	0	1	0	0	HTN	0	0	2	0	1	155	95	115	102	93	1	1	1.1554	2	53.5	6	1	3	2	1	0.03	1.02	>1000	135	1	No RWMA AR (Gr. I) and TR (Gr. II) Mild resting pulmonary hypertension			1
77	F	0	0	0	0	0	0	0	0	general weakness	0	0	0	0	0	0	0	1	stroke	0	0	1	0	1	200	140	160	84	96	1	1		2	18.5	1.5	0	1	4	1	0.03	1.3	7.11	335.7	1	1. Normal LV systolic function 2. Mild LV diastolic dysfunction (Gr.1 impaired relaxation) 3. Aneurysmal change of tubular(58mm) portion of ascending aorta			1
73	M	0	0	0	0	1	0	0	0	1	0	1	0	0	0	0	0	0	variant angina	0	0	2	0	1	140	80	100	96	93	1	1		2	43.2	0	1	1	4	1	0.03	1.69	-	1087	1	1. Borderline concentric LV hypertrophy and preserved LV systolic function 2. Mildly dilated RV and decreased RV contractility 3. Mild LV diastolic function (Gr.1 impaired relaxation) 4. Mild resting pulmonary hypertension without IVC plethora			1
77	F	0	0	0	1	0	0	0	0	1	0	1	0	0	0	0	0	0	lung cancer	0	0	2	0	1	100	34	56	84	99	1	1	0.962349	2	45	1	1	2	4	1	0.03	1.93	>1000	24.4	1	RVE with systolic dysfunction (McConnell's sign), RAE Preserved LV systolic function			1
84	F	0	0	0	0	1	0	0	0	2	0	0	1	0	0	0	0	0	천식, adrenal insufficiency	0	0	2	0	1	136	81	99	104	89	1	2	1.86923	3	69	4.5	3	4	4	1	0.03	1.49	>1000	178	1	RVE and RAE with RV pressure/volume overload state			1
78	M	1	0	0	1	0	0	0	0	2	0	0	1	0	0	0	0	0	1, prostate ca.	0	0	2	0	1	140	90	107	107	86	1	1		2	61.5	1	2	2	4	1	0.03	2.65	7.22	2261	2	1. Moderate resting pulmonary hypertension with D-shaped LV 2. Decreased RV contractility with dilated RV 3. Dilated pulmonary artery (MPA=37.3mm) -> r/o Pulmonary embolism 3. Normal LV systolic function 4. Mild LV diastolic dysfunction (Gr.1 impaired relaxation)			1
61	M	1	0	0	0	1	0	0	0	Lt.leg pain	0	0	0	0	1	0	0	0	1	0	0	2	0	1	130	80	97	78	87	1	2		2	1	3	2	2	4	1	0.03	4.34	>20	-	2	1. Multiple hypermobile amorphorous echogenic mass on LV apex (16*14mm, 10*10mm, 8*8mm) -> c/w LV wall mural thrombi with very high embolic risk 2. Nonvalvular A-fib and global hypokinesia with severe LV systolic dysfunction 3. Decreased RV contractility 4. Mild resting pulmonry hypertension 5. Dilated both atria (LA > RA) 6. Borderline dilated tubular portion of ascending aorta (40mm)			1
79	F	0	1	0	0	0	0	0	0	2	0	0	1	0	0	0	0	0	2	0	0	2	0	1	98	63	75	114	80	1	2		3	92	1.5	3	3	4	1	0.03	16.08	1.93	6790	2	1. Dilated RV & RA with D-shaped LV 2. Decreased basal to mid RV contractility with sparing of apical contractility 3. Mild resting pulmonary hypertenstion -> c/w Acute pulmonary embolism			1
78	M	0	1	0	0	0	0	1	0	2	0	0	1	0	0	0	0	0	2,CVA	0	0	2	0	1	140	80	100	120	90	1	2		1	-14	3	2	3	0	1	0.04	1.45	15.7	1076	1	-			1
61	M	0	0	0	1	0	0	0	0	2	0	0	1	0	0	0	0	0	brain tumor	0	0	2	0	1	122	74	90	165	88	1	2		2	54	3	3	3	1	1	0.04	1.63	17.12	180.2	1	1. Borderline concentric LV hypertrophy with normal LV systolic function 2. Mild LV diastolic dysfunction (Gr.1 impaied relaxation) 3. Borderline dialted tubular(40mm) portion of ascending aorta			1
77	F	1	2	0	0	0	0	0	0	2	0	0	1	0	0	0	0	0	HTN DM	0	0	1	0	1	100	53	69	80	100	1	1	1.53094	3	25.5	1.5	0	2	1	1	0.04	1.17	974	212	1	.Concentric remodeling of LV (RWT=0.56) No RWMA with normal LV systolic function			1
71	M	0	0	0	0	1	0	0	0	fever	0	0	0	0	0	0	0	1	1,2,variant angina, alcoholic liver dz	2w ago TKRA	0	2	0	1	100	50	67	74	95	1	1		1	39	1.5	1	2	1	1	0.04	1.98	12.01	1847	2	1. Normal LV systolic function 2. Mild LV diastolic dysfunction (Gr.1 Impaired relaxation) 3. Mild resting pulmonary hypertension 4. No visible vegetation on TTE			1
74	F	0	0	0	0	1	0	0	0	2	0	0	1	0	0	0	0	0	angina, CHF	0	0	2	0	1	120	70	87	104	92	1	1		1	62.5	1.5	1	3	1	1	0.04	3.17	5.87	21288	2	1) Normalized RV systolic function 2) Decreased RV cavity & PA pressure (47 -> 28mmHg) 3) Increased LV filling pressure (E/E':10 -> 18) compared with last study ('16-2-11)			1
71	F	1	0	0	0	1	0	0	0	1	0	1	0	0	0	0	0	0	1	0	0	4	0	1	90	60	70	112	98	1	2		1	10.5	0	3	2	1	1	0.04	2.72	2.73	6335	2	1. Severe resting pulmonary hypertension with IVC plethoa 2. Dilated RV & D-shaped LV with decreased RV contractility ->suggestive of acute cor pulmonale 3. Normal LV systolic function 4. Mild LV diastolic dysfunction (Gr.1 impaired relaxation)			1
73	M	1	0	0	0	0	0	0	0	2	0	0	1	0	0	0	0	0	HTN	0	0	1	0	1	152	85	107	84	98	1	1	1.00295	2	36.5	3	0	2	2	1	0.04	2.22	>1000	89.1	1	Mild concentric LVH (RWT=0.47) Mild resting pulmonary hypertension			1
67	F	1	0	0	0	0	0	0	0	2	0	0	1	0	0	0	0	0	HTN	0	0	2	0	1	145	78	100	92	88	1	1	1.46296	2	67.5	3	1	2	2	1	0.04	5.72	>1000	880	1	. Concentric remodeling of LV (RWT=0.65) and RVE RV systolic dysfunction			1
79	F	0	1	0	0	0	0	0	0	2	0	0	1	0	0	0	0	0	2	0	0	4	0	3	80	40	53	126	88	1	2		3	58	1.5	3	3	4	1	0.04	2.2	9.56	1230	1	1. Normal LV systolic function 2. Mild LV diastolic dysfunction (Gr.1 Impaired relaxation)			1
74	F	1	0	0	0	1	0	0	0	1	0	1	0	0	0	0	0	0	1	0	0	2	0	1	98	60	73	96	99	1	2		2	44.5	0	2	1	4	1	0.04	1.13	3.2	3070	2	1. Dilated RV & RA with decreased RV systolic function 2. Moderate resting pulmonary hypertension -> c/w Pulmonary embolism 3. Normal LV systolic function 4. Mild LV diastolic dysfunction (Gr.1 impaired relaxation) 5. Borderline dilated tubular(40mm) portion of ascending aorta			1
71	F	1	0	0	0	1	0	0	0	2	0	0	1	0	0	0	0	0	1	0	0	2	0	1	170	110	130	84	89	1	2		2	53.5	0	2	2	4	1	0.04	5.07	15.2	2194	2	1. Severe resting pulmonary hypertension with dilated RV & decreased RV function 2. Normal LV systolic function without definite RWMAs 3. Mild LV diastolic dysfunction (Gr.1 impaired relaxation) Suggestive of pulmonary embolism			1
79	F	0	0	0	0	0	0	0	0	2	0	0	1	0	0	0	0	0	IPF	0	0	2	0	1	114	86	95	124	85	1	2		2	65	1.5	2	3	4	1	0.04	4.93	10.95	3745	2	1. Dilated RV and D-shaped LV with decreased RV contractility -> c/w cor pulmonale 2. Mild resting pulmonary hypertension without IVC plethora 3. Normal LV systolic function 4. Summation of E/A wave d/t tachycardia			1
87	F	0	1	0	0	0	0	0	0	2	0	0	1	0	0	0	0	0	2	0	0	2	0	1	140	70	93	98	87	1	1		3	68	0	2	2	4	1	0.04	5.4	4.08	7258	2	1. Dilated RV & RA with decreased RV contractility -> R/O pulmonary thromboembolism 2. Mild resting pulmonary hypertension with IVC plethora 3. Normal LV systolic function 4. Mild LV diastolic dysfunction (Gr.1 impaired relaxation)			1
55	M	0	0	0	0	0	0	0	0	1	0	1	0	0	0	0	0	0	none	0	0	1	0	1	130	80	97	84	96	1	1		1	25	0	0	1	1	1	0.05	<1	3.34	<5	1	1. Concentric LV Remodeling with Normal LV systolic function 2. Mild LV diastolic dysfunction(Gr.1=impaired relaxation)			1
25	M	0	1	0	0	0	0	0	0	Lt.leg pain	0	0	0	0	1	0	0	0	2	0	0	1	0	1	110	70	83	80	94	1	1		1	-	3	0	1	1	1	0.05	<1	2.41	13.5	1	1. Borderline LVE and normal LV systolic function			1
68	F	1	1	0	0	0	0	0	0	2, both leg pain	0	0	1	0	1	0	0	0	1,2,3	0	0	1	0	1	150	90	110	84	95	1	1		1	0	0	0	1	1	1	0.05	3.1	3.77	36.5	1	1. Preserved LV systolic function 2. Mild LV diastolic dysfunction(Gr.1=impaired relaxation) 3. Mild dilated LA			1
84	M	0	0	0	0	0	0	1	0	2	0	0	1	0	0	0	0	0	stroke	0	0	2	0	1	130	80	97	76	97	1	1		1	34.5	0	1	1	1	1	0.05	<1	>5	239	1	1. Normal LV & RV contractility 2. Mild LV diastolic dysfunction (Gr.1=impaired relaxation) 3. Enlarged sinus & tubular portion of ascending aorta with Mild to moderate AR			1
70	F	0	0	0	0	1	0	0	0	DVT	0	0	0	0	0	0	0	1	angina, HF	2m ago coccyx fx	1	2	0	1	130	80	97	98	89	1	1		1	-	6	1	4	1	1	0.05	-	>20	144	1	-			1
70	F	1	0	0	1	1	0	0	0	Rt. flank pain	0	0	0	0	0	0	1	0	1	0	0	2	0	1	150	90	110	86	88	1	2		2	39.2	0	3	2	1	1	0.05	<1	5.86	-	1	1. Mild LV diastolic dysfunction(Gr.1 impaired relaxation) 2. Mild MR 3. Borderline resting pulmonary hypertension 4. Dilated Sinus & tuburlar portion of ascending aorta			1
77	M	1	0	0	1	0	0	0	0	2	0	0	1	0	0	0	0	0	colon cancer, HTN	0	0	2	0	1	130	70	90	72	94	1	1		1	37.2	3	1	2	2	1	0.05	-	3.54	67	1	Mild resting pulmonary hypertension, normal systolic function			1
75	M	1	0	0	0	0	0	0	0	fever	0	0	0	0	0	0	0	1	HTN. Dementia	0	0	1	0	1	152	88	106	96	96	1	1	1.28456	2	37	1.5	0	2	2	1	0.05	1.18	>1000	50.5	1	Mild resting pulmonary hypertension, wnl			1
83	M	0	0	0	0	1	0	0	0	2	0	0	1	0	0	0	0	0	COPD, CKD, HTN	0	0	2	0	1	160	80	107	78	86	1	2	1.83719	3	57.5	6	3	4	2	1	0.05	2.67	>1000	29.6	1	AR (Gr.I) and TR (Gr.I) Moderate resting pulmonary hypertension			1
69	F	1	1	0	0	0	0	0	0	2	0	0	1	0	0	0	0	0	DM, HTN	0	0	1	0	1	175	87	116	78	97	1	1	1.46347	2	14	3	0	2	4	1	0.05	2.51	>1000	335	1	Mild resting pulmonary hypertension Mild concentric LVH (RWT=0.44) and moderate LAE			1
76	F	1	0	0	0	1	0	0	0	2	0	0	1	0	0	0	0	0	1	0	0	2	0	1	110	70	83	126	86	1	2		3	58	1.5	3	3	4	1	0.05	<1.0	1510	213	1	1. Decreased RV contractility with moderate pulmonary hypertension & moderate TR 2. RVE, D-shaped LV ->C/W Pulmonary embolism 3. LV diastolic dysfunction(Gr 1) 4. Mild AR			1
69	F	0	0	0	0	0	0	1	0	2	0	0	1	0	0	0	0	0	stroke	0	0	2	0	1	110	70	83	116	85	1	2		2	68	1.5	2	2	4	1	0.05	1.21	17.39	9346	2	1. Hypermobile linear structure echogenic mass in RA -> c/w Catheter related thrombus 2. Dilated RV and decreased RV contractility 3. Normal LV systolic function 4. Dilated RA			1
67	F	1	0	0	0	0	0	0	0	2	0	0	1	0	0	0	0	0	1	0	0	2	0	1	100	60	73	124	85	1	1		2	70.2	1.5	2	3	4	1	0.05	3.59	4.93	3975	2	1. Dilated RV & RA with D-shaped LV 2. Decreased basal to mid RV contractility with sparing of apex 3. Moderate resting pulmonary hypertension with IVC plethora --> c/w acute pulmonary embolism 4. Summation of E/A wave d/t tachycardia			1
40	F	0	1	0	0	0	0	0	0	abd pain	0	0	0	0	0	0	1	0	2	Lt.salpingectomy	0	4	0	3	72	58	63	128	88	1	1		2	69.2	3	1	3	4	1	0.05	2.46	-	2893	2	1. Severe pulmonary hypertensoin with decreased RV contractility			1
83	F	0	0	0	0	0	0	0	0	2	0	0	1	0	0	0	0	0	none	0	0	2	0	1	120	70	87	98	90	1	1		3	53	0	2	2	4	1	0.05	4.9	1.32	7806	2	1. 22*15mm sized non-mobile echogenic mass attached on RPA -> c/w thrombus 2. Moderate resting pulmonary hypertension with D-shaped LV 3. Decreased RV contractility with enlarged RV & RA -> c/w acute pulmonary embolism 4. Normal LV systolic function 5. Mild LV diastolic dysfunction (Gr.1 impaired relaxation) 6. Mild AR (Gr.2)			1
58	F	1	0	0	0	1	0	0	0	2	0	0	1	0	0	0	0	0	1	0	0	2	0	1	120	80	93	144	88	1	2		3	57	1.5	3	3	4	1	0.05	1.6	10	8923	2	1. Decreased RV contractility with Enlarged RV & RA 2. Moderate resting pulmonary hypertension 3. Normal LV systolic function 4. Mild LV diastolic dysfunction (Gr.1=impaired relaxation) 5. Enlarged tubular portion of ascending aorta with Mild AR 6. Mild MR			1
69	M	1	0	0	0	1	0	0	0	1,2	0	1	1	0	0	0	0	0	1	0	0	4	0	2	90	70	77	92	88	1	2	47/48	3	40	0	3	1	4	1	0.05	2.52	17.64	3141	2	1. Severe resting pulmonary hypertension without IVC plethora 2. Decreased RV contractility --> r/o Pulmonary embolism 3. Normal LV systolic function 4. Concentric LV hypertrophy with mild LV diastolic dysfunction (Gr.1 impaired relaxation)			1
69	F	1	0	0	0	0	0	0	0	2	0	0	1	0	0	0	0	0	1	0	0	1	0	1	150	90	110	134	95	1	1		1	44.23	4.5	0	3	1	1	0.06	2.07	0.85	371.6	1	1. Concentric LV hypertrophy with normal LV contractility 2. Mild LV diastolic dysfunction (Gr.1 impaired relaxation) with high LV filling pressure			1
83	F	1	1	0	1	0	0	0	0	hemoptysis	1	0	0	0	0	0	0	0	1,2,rectal cancer	0	0	2	0	1	109	69	82	89	87	1	2		2	64.2	2	3	3	2	1	0.06	3.96	7.08		1	-			1
80	M	1	0	0	0	0	1	0	0	Lt.leg pain	0	0	0	0	0	1	0	0	HTN, A-fib	0	0	2	0	1	144	85	105	90	94	1	1	1.22946	2	-	3	1	2	3	1	0.06	2.2	345	345	1	-			1
76	M	0	0	0	0	0	0	1	0	2	0	0	1	0	0	0	0	0	CVA	0	0	2	0	1	99	70	80	90	96	1	1	1.20703	2	50.5	0	1	2	4	1	0.06	2.26	>1000	45.6	1	RVE, RAE 3.RV systolic dysfunction 4.No RWMA			1
81	F	1	0	0	0	0	0	1	0	2	0	0	1	0	0	0	0	0	1, stroke dementia	0	0	2	0	1	150	80	103	124	89	1	2		3	-118.3	1.5	3	2	4	1	0.06	16.41	>20	-	1	1. Moderate resting pulmonary hypertension 2. Dilated RV & Decreased RV contractility -> c/w pulmonary embolism 3. Normal LV systolic function 4. Mild LV diastolic dysfunction(Gr.1 impaired relaxation) 5. Scanty pericardial effusion			1
87	F	1	0	0	0	1	0	1	0	2	0	0	1	0	0	0	0	0	HTN, HF, CVA	0	0	2	0	1	178	79	112	94	82	1	2	1.59344	3	78	4.5	3	3	4	1	0.06	2.5	632	282	1	EF53%, mild AS, AR(grade II), MR(grade I), RV dysfunction			1
78	M	1	0	0	0	1	0	0	0	2	0	0	1	0	0	0	0	0	HTN	0	0	2	0	1	148	88	107	112	87	1	2	1.52789	3	37.7	6	3	3	4	1	0.06	2.69	>1000	739	1	Mild RVE and both atrial enlargement RV systolic dysfunction			1
81	M	1	0	0	0	1	0	0	0	2	0	0	1	0	0	0	0	0	HTN, BPH, CKD,	0	0	2	0	1	158	91	113	118	84	1	2	1.83719	3	59.5	4.5	3	3	4	1	0.06	3.34	>1000	226	1	RVE RV systolic dysfunction Concentric remodeling of LV			1
43	M	0	1	0	0	0	0	0	0	1	0	1	0	0	0	0	0	0	2	0	0	2	0	1	106	65	79	112	88	1	2	35/38	2	50.7	0	2	2	4	1	0.06	4.39	16.26	1992	2	1. Hypoechoic mass in Right pulmonary atery --> R/O Thrombus 2. Dilated RV and RV hypertrophy with decreased RV contractility 3. Moderate resting pulmonary hypertension and IVC Plethora with dilatation 4. D-shaped LV with normal LV systolic function --> C/W pulmonary embolism 5. Mild LV diastolic dysfunction(Gr.1 impaired relaxation)			1
73	M	1	0	0	0	1	0	0	0	2	0	0	1	0	0	0	0	0	1	0	0	2	0	1	128	81	97	112	87	1	2		3	69.7	1.5	3	3	4	1	0.06	4.38	5.69	33997	2	both main pul. a. thromboembolism(+)			1
42	M	0	0	0	0	0	0	0	0	2	0	0	1	0	0	0	0	0	none	0	0	4	0	1	90	76	81	120	87	1	2		3	36.7	0	3	1	4	1	0.06	3.92	7.46	1809	2	1. Dilated RV & RA, RV hypertrophy with decreased RV contractility -> c/w Pul. embolism with RV dysfunction 2. D-shaped LV & low normal LV systolic function 3. Mild LV diastolic dysfunction (Gr.1 impaired relaxation) 4. Moderate resting pulmonary hypertension with IVC plethora & dilatation			1
88	F	1	0	0	0	0	0	0	0	fever	0	0	0	0	0	0	0	1	HTN	0	0	2	0	1	145	76	99	88	95	1	1	0.831487	1	36.5	0	1	1	1	1	0.07	2.78	>1000	64.1	1	Concentric remodeling of LV, wnl			1
76	M	1	1	0	1	0	0	1	0	general weakness	0	0	0	0	0	0	0	1	1,2, AGC, cerebral infarct	0	0	2	0	1	140	100	113	112	86	1	2		1	36.5	2.5	3	2	1	1	0.07	2.57	12.32	1005	1	1. Basal septal hypertrophy and mid LV cavity obliteration 2. Nonvalvular A-fib and normal LV systolic function 3. Dilated tubular(42mm)portion of ascending aorta 4. Dilated LA - Newly noted mid LV cavity obstruction compared with last study('11-05-30)			1
73	F	1	0	0	0	1	0	0	0	2	0	0	1	0	0	0	0	0	1	0	0	2	0	1	160	100	120	69	87	1	2		1	50.2	1.5	2	2	1	1	0.07	3.33	>20	>35000	2	1. Nonvalvular A-fib and global hypokinesia with severe LV systolic dysfunction 2. Moderate TR with slightly decreased RV contractility 3. Borderline resting pulmonary hypertension			1
32	M	1	0	0	0	0	0	0	0	1	0	1	0	0	0	0	0	0	1	0	1	2	0	2	95	80	85	128	88	1	2		3	-26.8	9	3	2	3	2	0.07	6.56	13.76	3924	2	-			1
81	F	1	0	0	0	0	0	0	0	1	0	1	0	0	0	0	0	0	HTN	0	0	2	0	1	161	77	105	94	96	1	1	1.43333	2	47.5	0	1	2	4	1	0.07	2.83	>1000	262	1	Moderate resting pulmonary hypertension			1
64	F	0	0	0	0	0	0	0	0	2	0	0	1	0	0	0	0	0	1, RA	0	0	1	0	1	139	69	92	100	92	1	1		1	52	1.5	0	3	4	1	0.07	4.67	4.43	3042	2	1. Diastolic flattening of LV and borderline concentric LV hypertrophy with normal V systolic function 2. Dilated RV and RA with decreased RV contractility -> c/w Cor pulmonale 3. Mild LV diastolic dysfunction (Gr.1 impaired relaxation) 4. Borderline resting pulmonary hypertension with IVC plethora 5. Dilated LA			1
66	M	0	0	0	0	1	0	0	0	2, mental change	0	0	1	0	0	0	0	0	parkinson dz, dementia	0	0	2	0	1	129	82	98	86	83	1	2		2	52.7	1.5	2	2	3	1	0.08	2.26	>20	104.1	1	1. Dilated RV with decreased mid RV contractility 2. Normal LV systolic function 3. Mild LV diastolic dysfunction (Gr.1 Impaired relaxation)			1
91	M	1	0	0	0	0	0	0	0	2	0	0	1	0	0	0	0	0	HTN	0	0	2	0	1	111	76	88	108	88	1	1	1.02776	2	57	1.5	2	3	4	1	0.08	3.51	>1000	649	1	Concentric remodeling of LV (RWT=0.48) and RAE 3. RV systolic dysfunction			1
57	M	0	1	0	0	0	0	0	0	Lt.leg pain	0	0	0	0	1	0	0	0	2, ALS,	0	0	2	0	1	155	93	114	120	100	1	1		1	31.2	6	1	3	0	1	0.09	3.82	>20	16.13	1	1. Normal LV systolic function 2. Summation of E/A wave due to tachycardia			1
84	F	0	0	0	0	0	0	0	1	syncope	0	0	0	1	0	0	0	0	ICH	0	0	2	0	1	160	55	90	88	90	1	1	0.966501	1	42	4.5	1	2	1	1	0.09	1.21	904	1240	1	mobile RA thrombus or mass attached to interatrial septum			1
81	F	1	0	0	0	0	0	0	0	2	0	0	1	0	0	0	0	0	HTN	PLIF	0	2	0	1	130	84	99	98	93	1	1	1.36	2	58.5	4.5	1	4	4	1	0.09	2.33	>1000	28.9	1	1.Concenetric remodeling of LV (RWT=0.48) 2.Decreased mid to apical RV free wall motion			1
86	F	1	0	0	0	1	0	0	0	2	0	0	1	0	0	0	0	0	1, s/p PCI on LAD	0	0	3	0	2	100	60	73	88	88	1	2		1	19.7	1.5	3	2	2	1	0.1	6.75	>20	5687	2	s/p PCI on p-mLAD ('06-5-11) 1. Normal LV systolic function 2. Mild LV diastolic dysfunction (Gr.1 impaired relaxation) 3. Dilated LA - No significant interval change compared with last study ('06-7-26)			1
77	M	1	0	0	0	1	0	0	0	2	0	0	1	0	0	0	0	0	1, DCMP	0	0	3	0	2	100	60	73	60	92	1	1		2	56.5	0	1	2	4	1	0.1	4.26	3.92	7771	2	1. Severe resting pulmonary hypertension with D-shaped LV 2. Decreased apical RV contractility with mildly dilated RV & RA 3. Global hypokinesia with moderate LV systolic dysfunction 4. Mild LV diastolic dysfunction (Gr.1 impaired relaxation)			1
38	M	0	1	0	1	0	0	0	0	2	0	0	1	0	0	0	0	0	2	0	0	3	0	2	110	80	90	132	94	1	2		3	61	1.5	2	2	4	1	0.1	1.61	3.26	5826	2	1. Dilated RV and decreased RV contractility with D-shaped LV => c/w Acute cor pulmonale 2. Mild resting pulmonary hypertension 3. Preserved LV systolic function 4. Mild LV diastolic dysfunction (Gr.1 imparied relaxation)			1
80	M	0	0	0	0	1	0	0	0	2	0	0	1	0	0	0	0	0	stroke	0	0	3	0	2	110	70	83	82	87	1	2	50/49	3	46.2	0	3	2	4	1	0.1	3.08	3.69	2689	2	1. Normal LV systolic function 2. Mild LV diastolic dysfunction(Gr.1 impaired relaxation) 3. Mild MR(Gr.1) 4. Mild resting pulmonary hypertension 5. Dilated tubular(=43.1mm) portion of ascending aorta -Newly developed mild pulmonary hypertension (PApr.:36 -> 51mmHg) compared with last study('13-3-21)			1
77	M	1	1	0	1	1	0	0	0	ca. w/u CT -> PE	1	0	0	0	0	0	0	0	1,2,angina, lung ca	0	0	4	0	3	89	67	74	107	94	1	1		2	-	2.5	3	2	2	1	0.11	-	10.73	-	1	-			1
62	M	0	0	0	0	1	0	0	0	2	0	0	1	0	0	0	0	0	Kd transplant	0	0	2	0	2	160	90	113	96	87	1	2		2	28	0	2	1	4	1	0.11	6.22	10.81	11165	2	1. D-shaped LV, Dilated RV & RA with decreased RV contractility 2. Moderate resting pulmonary hypertension with IVC plethora -> R/O Pulmonary embolism 3. Concentric LV hypertrophy and nonvalvular A-fib with low normal LV systolic function 4. Dilated LA 5. Dilated tubular(45mm) portion of ascending aorta 6. Moderate functional TR			1
41	M	0	1	0	0	0	0	0	0	2	0	0	1	0	0	0	0	0	2	0	0	2	0	2	109	67	81	120	89	1	2		1	38	6	2	2	2	1	0.12	5.93	5.25	1473	1	normal			1
64	F	1	0	0	1	0	0	0	0	1	0	1	0	0	0	0	0	0	HTN, ureter tumor	0	0	3	0	2	110	70	83	114	89	1	2	1.63551	3	36.5	1.5	3	2	3	1	0.12	4.96	>1000	332	1	Moderate resting pulmonary hypertension TR (Gr.II)			1
69	F	1	0	0	0	1	0	0	0	2	0	0	1	0	0	0	0	0	PTE, HTN, HF	0	0	2	0	2	115	72	86	118	96	1	1	0.582208	1	32	7	1	4	2	1	0.15	2.22	>1000	180	1	-			1
88	F	1	1	0	1	0	0	0	0	2	0	0	1	0	0	0	0	0	HTN, DM, pancreaticcancer	0	0	3	0	2	120	81	94	98	89	1	2	1.80913	3	62.1	3	3	3	4	1	0.15	9.15	>1000	914	2	RV systolic dysfunction RVE and RAE			1
66	M	0	0	0	0	0	0	0	0	fever	0	0	0	0	0	0	0	1	DVT	0	1	4	0	2	90	60	70	100	89	1	1		1	48.7	1.5	2	4	1	1	0.17	2.27	6.95	996.1	1	1. Normal LV systolic function 2. Mild LV diastolic dysfunction (Gr.1 impaired relaxation)			1
46	F	0	0	0	0	0	0	0	0	2	0	0	1	0	0	0	0	0	none	0	0	3	0	2	100	70	80	134	99	1	1		2	53.5	1.5	1	2	4	1	0.17	5.07	4.83	3498	2	1. Dilated RV with Decreased RV contractility 2. D-shaped LV with Normal LV systolic function 3. Mild resting pulmonary hypertension with IVC plethora & dilatation 4. Mild LV diastolic dysfunction (Gr.1 impaired relaxtion)			1
78	F	0	0	0	0	1	0	0	0	4	0	0	0	1	0	0	0	0	dementia	0	0	3	0	2	100	70	80	120	83	1	2		2	36	1.5	3	3	2	1	0.18	6.62	>20	2406	2	1. Hyperdynamic LV systolic function 2. Mild LV diastolic dysfunction (Gr.1 impaired relaxation) 3. Borderline dilated tubular(40mm) portion of ascending aorta 4. Mild resting pulmonary hypertension			1
39	M	0	1	0	1	0	0	0	0	1	1	1	0	0	0	0	0	0	2	0	0	2	0	2	130	70	90	112	88	1	2		2	-	4	3	2	2	1	0.24		8.1		1	normal			1
78	M	1	1	0	0	0	0	0	0	1	0	1	0	0	0	0	0	0	HTN, DM, parkinson	0	0	4	0	3	75	60	68	120	89	0	2	1.16643	2	38	4.5	3	3	4	1	0.24	2.89	>1000	319	1	RVE and both atrial enlargement (RA>LA) RV systolic dysfunction			1
71	F	1	0	0	0	1	0	0	0	2	0	0	1	0	0	0	0	0	HF,HTN	0	0	4	0	3	89	47	61	80	84	0	2	1.7897	3	58.7	4.5	3	3	4	1	0.24	3.27	>1000	46.1	1	2.RVE, RV systolic dysfunction			1
62	F	1	1	0	1	0	0	0	0	Rt.flank pain	0	0	0	0	0	0	1	0	1,2,rectal cancer	0	0	4	0	3	80	60	67	112	87	0	2		3	65.2	2.5	3	2	4	1	0.24	2.47	18.52	-	2	1. Irregular-shaped nonmobile hypoechoic mass on right pulmonary artery -> r/o pulmonary artery thrombi 2. Dilated RV with decreased RV contractility 3. D-shaped LV and moderate resting pulmonary hypertension with IVC plethora -> c/w Acute pulmonary embolism			1
32	F	0	0	0	0	0	0	0	0	2	0	0	1	0	0	0	0	0	-	0	0	2	0	2	98	69	79	124	97	1	1	0.63719	2	55.3	4.5	0	2	4	1	0.26	5.67	>1000	130	1	RVE RV systolic dysfunction Moderate resting pulmonary hypertension with increased PVR			1
32	F	0	0	0	0	0	0	0	0	2	0	0	1	0	0	0	0	0	-	0	0	2	0	2	98	69	79	124	97	1	1	0.64	2	55.3	4.5	0	2	4	1	0.26	5.67	>1000	130	1	RVE RV systolic dysfunction Moderate resting pulmonary hypertension with increased PV			1
80	F	0	0	0	0	0	0	0	0	2	0	0	1	0	0	0	0	0	status epilepsy	0	0	3	0	2	95	75	82	84	89	1	2		2	45.7	1.5	2	2	4	1	0.27	4.52	>20	10066	2	1) Slightly deteriorated LVEF (60~65%->53%) & RV function and newly noted D-shaped LV 2) Decreased LV dimension (48/38->31/22mm) & LA dimension (27->19mm) 3) Increased RV cavity			1
61	F	0	0	0	1	0	0	0	0	2	0	0	1	0	0	0	0	0	thyroid ca.	0	0	2	0	2	120	70	87	96	90	1	1		1	52.2	0	1	2	2	1	0.29	9.38	3.86	2277	2	1. Normal LV systolic function 2. Mild LV diastolic dysfunction (Gr.1 Impaired relaxation)			1
66	M	0	0	0	0	1	0	0	0	2	0	0	1	0	0	0	0	0	migrane	0	0	3	0	2	130	70	90	94	89	1	2		2	52	0	2	1	4	1	0.3	11.37	13.95	1620	1	1. Moderate resting pulmonary hypertension with D-shaped LV 2. Decreased RV contractility with enlarged RV & RA 3. Concentric LVH with normal LV systolic function 4. Mild LV diastolic dysfunction (Gr.1 impaired relaxation) 5. Aneurysmal change of interatrial septum without definite shunt flow			1
80	M	0	0	0	1	1	0	0	0	2	0	0	1	0	0	0	0	0	angina, lung ca	0	0	4	0	3	80	70	73	95	89	0	2		3	58.5	0	5	3	4	1	0.31	2.78	-	-	2	1) D-shaped LV with dilated RV Dilated both atria (RA > LA)			1
35	F	0	0	0	1	0	0	0	0	2,3	0	0	1	1	0	0	0	0	none	2d ago C-sec	0	2	0	2	110	70	83	140	89	1	2		1	63	3	3	3	2	1	0.32	9.22	16.87	108.4	1	mild LV diastolic dysfunction			1
82	F	1	0	0	1	0	0	0	0	2	0	0	1	0	0	0	0	0	1, bladder cancer	0	0	4	0	2	90	60	70	78	86	0	2		3	58.5	5.5	4	4	4	1	0.34	6.25	17.6	1201	2	1. Mild resting pulmonary hypertension with decreased RV contractility 2. Dilated RV & RA with D-shaped LV			1
74	F	0	0	0	1	0	0	0	0	1,2	0	1	1	0	0	0	0	0	GB cancer	0	0	2	0	2	110	70	83	118	93	1	1		2	57.5	4.5	0	4	4	1	0.42	6.69	>20	1870	1	Decreased RV contractility 3. Dilated RV & RA -> r/o Pulmonary embolism			1
30	F	0	0	0	0	0	0	0	0	1,2	0	1	1	0	0	0	0	0	-	1d ago C-sec	0	1	0	2	101	67	78	120	99	1	1	1.26565	2	-41	3	0	2	4	1	0.54	11.06	>1000	136	1	RAE and RVE Preserved LV systolic function			1
43	M	0	1	0	0	0	0	0	0	2	0	0	1	0	0	0	0	0	2	0	0	4	0	3	84	46	59	120	80	1	2		2	32.2	1.5	2	2	4	1	0.57	7.2	3.46	9942	2	1. Severe resting pulmonary hypertension with D-shaped LV 2. Dilated RV with decreased RV contractility 3. Moderate TR with dilated RA -> c/w Cor pulmonale 4. Normal LV systolic function 5. Mild LV diastolic dysfunction (Gr.1 impaired relaxation)			1
68	F	0	0	0	1	0	0	0	0	1	0	1	0	0	0	0	0	0	3	0	0	4	0	3	64	41	49	102	88	0	2		3	24.7	1.5	3	3	4	1	0.66	21.3	13.1	4173	2	1. Dilated RV & RA with RV dysfunction 2. D-shaped LV with normal LV systolic function 3. Mild resting pulmonary hypertension with IVC plethora & dilatation 4. Echogenic mobile mass in LPA & bifurcation -> Newly developed mild resting pulmonary hypertension (PApr: 38 -> 53mmHg)			1
35	M	0	1	0	0	0	0	0	0	Rt shoulder back pain	0	0	0	0	0	0	0	1	2	0	0	1	0	1	110	70	83	92	96	1	1	29/31	1	16.2	0	0	0	0	1	<0.003	0.74	0.68	19.7	1	normal,			1
47	F	0	1	0	0	0	0	0	0	both flank pain	0	0	0	0	0	0	1	0	2	0	0	1	0	1	127	72	90	90	97	1	1	37/41	1	19.7	0	0	0	2	1	<0.003	0.55	-	75.38	1	1. Normal LV systolic function 2. Mild LV diastolic dysfunction(Gr.1 impaired relaxation) 3. Borderline resting pulmonary hypertension			1
64	F	0	0	0	0	0	0	0	0	2	0	0	1	0	0	0	0	0	-	1	0	2	0	1	130	60	83	80	95	1	1	1.32582	2	40	4.5	1	3	1	1	0,01	3.1	<21	20.3	1	Mild resting pulmonary hypertension			1
58	F	0	0	0	1	0	0	0	0	2	0	0	1	0	0	0	0	0	uterine myoma	0	0	2	0	1	130	88	102	86	99	1	1	1.06686	2	41.7	6	1	3	1	1	0,02	4.15	850	20.1	1	Mild LAE Moderate resting pulmonary hypertension			1
[truncated: 10 more columns]

## Sheet: RVLV <1
age	sex	HTN	DM	Hyperlipidemia	cancer	cardiopulmonary	Af	stroke	hemorrhage	main symptoms	hemoptysis	chest pain	dyspnea	syncope	leg pain	;eg swelling	abd pain	etc	under Dz	Recent Trauma or Surgery	Prior PE or DVT	EGrdae	Exo Estrogen use	Agrade	SBP	DBP	MAP	HR	SpO2	survival- 1 expired - 0	1 GW, 2 ICU, 3 TO	RV/LV	<1 - 1 1-1.5 -2 >1.5- 3	AaDO2	Wells	sPESI	PERC	2D	CT	Troponin	CKMB	D-dimer	BNP	BNP cutoff	2-D Echo	CAG	CAG finding	adm	LOS
28	M	0	1	0	0	0	0	0	0	1	0	1	0	0	0	0	0	0	2	0	0	1	0	1	130	90	103	80	97	1	1	34/36	1	32	0	0	1	0	1	0.004	0.75	3.1	74.1	1	normal			1
42	M	0	0	0	0	0	0	0	0	Lt.leg pain	0	0	0	0	1	0	0	0	-	0	0	1	0	1	119	74	89	72	93	1	1	0.762817	1	-	6	0	1	0	1	0.004	1.23	394	10.8	1	-			1
49	F	0	0	0	0	0	0	0	0	ca. w/u CT -> PE	0	0	0	0	0	0	0	0	none	0	0	1	0	1	110	70	83	84	95	1	1		1	-	0	0	0	1	1	0.004	-	-	-	1	1. Normal LV systolic function 2. Mild LV diastolic dysfunction (Gr.1 impaired relaxation)			1
37	M	0	0	0	0	0	0	0	0	hemoptysis	1	0	0	0	0	0	0	0	none	0	0	1	0	1	120	80	93	102	94	1	1		1	30.5	2.5	0	4	0	1	0.01		3.46		1	-			1
72	M	0	0	0	0	0	0	0	0	2	0	0	1	0	0	0	0	0	none	0	0	1	0	1	145	85	105	96	98	1	1		1	-	0	0	2	0	1	0.01	1.21	6.03	58.94	1	Normal LV systolic function			1
59	M	0	1	0	0	0	0	0	0	2	0	0	1	0	0	0	0	0	none	3w agohernia op	0	1	0	1	110	70	83	96	96	1	1		1	26	1.5	0	2	0	1	0.01	0.69	8.9	45.41	1	1. Normal LV systolic function 2. Mild LV diastolic dysfunction (Gr.1 impaired relaxation) 3. Mild resting pulmonary hypertension			1
79	F	1	1	0	1	0	0	0	0	2	0	0	1	0	0	0	0	0	1,2, gastric cancer	gastrectomy	0	1	0	1	150	80	103	72	97	1	1		1	10.5	2.5	0	3	0	1	0.01	1.03	>20	1094	1	1. Normal LV systolic function 2. Mild LV diastolic dysfunction (Gr.1 impaired relaxation) 3. Dilated tubular(47mm) portion of ascending aorta			1
59	F	0	1	0	0	0	0	0	0	Lt leg pain	0	0	0	0	0	1	0	0	2	0	0	1	0	1	130	80	97	74	96	1	1		1	11.5	3	0	2	0	1	0.01	2.61	>20	119.2	1	-			1
19	F	0	1	0	0	0	0	0	0	Rt.leg pain	0	0	0	0	0	1	0	0	2	0	1	1	0	1	130	80	97	100	91	1	1		1	-	9	0	3	0	1	0.01	1.73	>5000	29.13	1				1
70	M	1	1	0	0	0	0	0	0	both leg pain	0	0	0	0	1	0	0	0	1,2	0	0	1	0	1	141	75	97	76	100	1	1		1	-	0	0	1	0	1	0.01	0.82	>20	83.62	1	Normal LV systolic function			1
78	F	0	1	0	0	0	0	0	0	ca. w/u CT -> PE	0	0	0	0	0	0	0	1	2	0	0	1	0	1	145	93	110	90	95	1	1	48/51	1	-	0	0	1	0	1	0.01	-	-	-	1	1. Small LV cavity with normal LV systolic function 2. Mild LV diastolic dysfunction (Gr.1 impaired relaxation) - No significant interval change compared with last study ('16-2-5)			1
70	F	0	0	0	0	0	0	0	0	2, headache	0	0	1	1	0	0	0	1	ICH	0	0	1	0	1	166	110	129	97	97	1	1		1	-10	0	0	1	0	1	0.01	1.7	3	295.4	1	-			1
68	M	0	0	0	0	0	0	0	0	2	0	0	0	0	0	0	0	0	none	0	0	1	0	1	142	90	107	136	98	1	1		1	11.5	1.5	0	2	1	1	0.01	2.37	2.46	1418	1	1. Preserved LV systolic function 2. Mild resting pulmonary hypertension 3. Summation of E/A ratio due to tachycardia			1
26	F	0	0	0	0	0	0	0	0	hemoptysis	1	0	0	0	0	0	0	0	-	0	0	1	0	1	123	79	94	98	97	1	1	0.78	1	27	1	0	1	1	1	0.01	0.9	>1000	10	1	No RWMA 2.Normal both ventricular systolic function			1
60	M	0	1	0	0	0	0	0	0	hemoptysis	1	0	0	0	0	0	0	0	2	0	0	1	0	1	178	89	119	58	98	1	1		1	25	1	0	2	1	1	0.01	1.96	2.73	323	1	1. Normal LV systolic function 2. Mild LV diastolic dysfunction (Gr.1 impaired relaxation)			1
75	F	0	0	0	0	0	0	0	0	2	0	0	1	0	0	0	0	0	none	0	0	1	0	1	130	70	90	78	96	1	1		1	-	0	0	1	1	1	0.01	-	-	-	1	1. Borderline concentric LV hypertrophy with normal LV systolic function 2. Mild LV diastolic dysfunction (Gr.1 impaired relaxation) 3. Dilated tubular(43mm) portion of ascending aorta			1
68	M	0	0	0	0	0	0	0	0	2	0	0	1	0	0	0	0	0	none	0	0	1	0	1	130	90	103	94	90	1	1		1	41	0	0	2	1	1	0.01	-	-	-	1	1. Normal LV systolic function 2. Mild LV diastolic dysfnuction (Gr.1 impaired relaxation)			1
79	F	1	0	0	0	0	0	0	0	2	0	0	1	0	0	0	0	0	HTN, thrombocytopenia	0	0	1	0	1	169	83	112	90	97	1	1	0.69821	1	25.5	0	0	0	1	1	0.01	1.6	>1000	127	1	AR (Gr.II), MR (Gr.I) and TR (Gr.I) 2. Moderate resting pulmonary hypertension			1
67	F	1	0	0	0	0	0	0	0	2	0	0	1	0	0	0	0	0	1	0	0	1	0	1	130	80	97	60	95	1	1	42/45	1	25.5	0	0	1	1	1	0.01	<1.0	3.15	-	1	Mild LV diastolic dysfunction(Gr.1 impaired relaxation)			1
63	F	0	1	0	0	0	0	0	0	2	0	0	1	0	0	0	0	0	2	0	0	1	0	1	135	84	101	67	94	1	1	39/41	1	-	0	0	1	1	1	0.01	0.68	2.82	224.1	1	1. Normal LV systolic function 2. Mild LV diastolic dysfunction (Gr.1 impaired relaxation) 3. Mild amount of pericardial effusion			1
50	M	0	1	1	0	0	0	0	0	2	0	0	1	0	0	0	0	0	DM, hyperlipidemia	0	0	1	0	1	150	90	110	90	94	1	1	0.921372	1	-	0	0	1	1	1	0.01	-	-	-	1	Mild resting pulmonary hypertension			1
38	F	0	0	0	0	0	0	0	0	1	0	1	0	0	0	0	0	0	none	5 d ago delivery	0	1	0	1	150	100	117	80	98	1	1	35/37	1	13.2	1.5	0	1	1	1	0.01	1.23	4.35	515.3	1	normal			1
67	F	0	0	0	0	0	0	0	0	1	0	1	1	0	0	0	0	0		0	0	1	0	1	165	93	117	104	95	1	1	0.89822	1	24.5	4.5	0	3	1	1	0.01	1.08	720	11.2	1	Grade 1 diastolic dysfunction			1
26	F	0	0	0	0	0	0	0	0	1,2	1	1	1	0	0	0	0	0	-	0	0	1	1	1	123	79	94	98	97	1	1	0.73	1	27	3	0	1	1	1	0.01	0.9	>1000	10	1	wnl			1
51	M	1	0	0	0	0	0	0	1	Lt leg pain	0	0	0	0	0	1	0	0	ICH Hx. HTN, BPH	0	0	1	0	1	139	108	118	82	93	1	1	0.883714	1	36.5	7.5	0	4	1	1	0.01	1.31	>1000	<5.0	1	Concentric remodeling of LV Mild resting pulmonary hypertension			1
38	M	0	0	0	0	0	0	0	0	Lt.leg pain	0	0	0	0	1	0	0	0	-	0	0	1	0	1	155	106	122	102	95	1	1	0.799387	1	24.5	4.5	0	3	1	1	0.01	-	756	-	1	Normal echocardiogram			1
39	F	0	1	0	0	0	0	0	0	Rt.leg pain	0	0	0	0	1	0	0	0	2	0	0	1	0	1	150	90	110	92	98	1	1		1	0	3	0	1	1	1	0.01	-	2.85	-	1	1. Normal LV systoilic & diastolic function 2. Mild resting pulmonary hypertension			1
62	F	0	0	0	0	0	0	0	0	Lt flank pain	0	0	0	0	0	0	1	0		0	0	1	0	1	160	90	113	88	94	1	1	0.712097	1	29	3	0	2	1	1	0.01	0.82	512	21.5	1	Mild resting pulmonary hypertension			1
31	M	0	0	0	0	0	0	0	0	abd distension	0	0	0	0	0	0	1	0	none	10d ago Lt.tibia fx op	1	1	0	1	130	90	103	78	98	1	1		1	-2	3	0	2	1	1	0.01	2.26	1.9	-	1	normal			1
40	M	0	1	0	0	0	0	0	0	Rt.flank pain	0	0	0	0	0	0	1	0	2	0	0	1	0	1	150	80	103	104	96	1	1	41/42	1	22	1.5	0	1	1	1	0.01	-	16.13	-	1	WNL			1
40	F	0	0	0	0	0	0	0	0	fever	0	0	0	0	0	0	0	1	none	4w agoc/sec	0	1	0	1	135	78	97	96	95	1	1		1	-	1.5	0	1	1	1	0.01	0.31	2.01	-	1	1. Perimembranous type VSD (size=3mm) with suspicious vegetation at RV side and TV chordae 2. No definite thrombus or SEC in LA and LA appendage 3. Normal pulmonary vein drainage			1
50	M	0	0	0	0	0	0	0	0	general weakness	0	0	0	0	0	0	0	1	Tb	0	0	1	0	1	120	70	87	92	97	1	1		1	19	0	0	1	1	1	0.01	-	-	-	1	-			1
72	M	0	0	0	0	0	0	0	0	opd CT -> PE	0	0	0	0	0	0	0	1	BPH	0	0	1	0	1	120	70	87	63	98	1	1		1	-	0	0	1	1	1	0.01	-	-	-	1	1. Normal LV systolic function 2. Mild LV diastolic dysfunction (Gr.1 Impaired relaxation)			1
69	F	1	0	0	0	0	0	0	0	ca. w/u CT -> PE	0	0	0	0	0	0	0	1	1	0	0	1	0	1	120	80	93	68	97	1	1		1	-	0	0	1	1	1	0.01	-	-	-	1	1. Mild degenerative AS 2. Normal LV systolic function 3. Mild LV diastolic dysfunction (Gr.1 impaired relaxation)			1
56	M	1	1	0	0	0	0	0	0	headache	0	0	0	0	0	0	0	1	HTN, DM	0	0	1	0	1	140	90	107	80	97	1	1	0.961834	1	32.2	0	0	1	1	1	0.01	8.27	167	24.9	1	orderline LV systolic function 3.Moderate resting pulmonary hypertension			1
69	M	1	0	0	0	0	0	0	0	ca. w/u CT -> PE	1	0	0	0	0	0	0	1	1	0	0	1	0	1	130	70	90	100	92	1	1		1		1	0	2	1	1	0.01	-	-	-	1	-			1
45	F	0	0	0	0	0	0	0	0	abd pain	0	0	0	0	0	0	1	0	1, Sz, mental retardation	0	0	1	0	1	140	90	107	96	93	1	1		1	38	0	0	1	1	1	0.01	58.67	3.91	2729	2	1. Suspicious hypokinesia of basal to mid anterior wall with normal LV systolic function 2. Mild LV diastolic dysfunction (Gr.1 impaired relaxation)			1
78	F	0	0	0	0	0	0	0	0	2	0	0	1	0	0	0	0	0	none	4주 전 Lt. humerus fx op	0	1	0	1	130	80	97	70	99	1	1		1	10.7	1.5	0	2	2	1	0.01	1.92	3.58	218.4	1	1. Normal LV systolic function 2. Mild LV diastolic dysfunction (Gr.1 impaired relaxation) 3. Dilated LA 4. Mild resting pulmonary hypertension			1
80	F	1	0	0	0	0	0	0	0	2	0	0	1	0	0	0	0	0	HTN, thrombocytopenia	0	0	1	0	1	169	83	112	90	97	1	1	0.841929	1	25.5	3	0	2	2	1	0.01	1.6	>1000	127	1	AR (Gr.II), MR (Gr.I) and TR (Gr.I) Moderate resting pulmonary hypertension			1
54	M	1	0	0	0	0	0	0	0	2	0	0	1	0	0	0	0	0	1	0	0	1	0	1	110	70	83	120	95	1	1		1	37	4.5	0	3	2	1	0.01		16.66		1	1. Boderline resting pulmonary hypertension 2. Mild LV diastolic dysfunction (Gr.1 impaired relaxation) 3. Normal LV systolic function 4. Hyperdynamic interatrial septum without definite shunt flow			1
38	M	0	0	0	0	0	0	0	0	Rt.leg pain	0	0	0	0	0	1	0	0	UC	0	0	1	0	1	140	100	113	80	92	1	1		1	37	4.5	0	2	2	1	0.01	-	10.47	-	1	LV Diastolic Dysfunction(Gr 1) Moderate Pulmonary Hypertension without IVC plethora			1
57	M	0	0	0	1	0	0	0	0	2	0	0	1	0	0	0	0	0	HCC	0	0	2	0	1	120	80	93	84	92	1	1	37/40	1	-	0	1	1	0	1	0.01	1.44	2.95	125.5	1	-			1
75	F	0	1	0	1	0	0	0	0	2	0	0	1	0	0	0	0	0	2, pancreas ca.	0	0	2	0	1	120	80	93	98	90	1	1		1	59.5	1	1	2	0	1	0.01	-	-	150	1	-			1
75	M	1	1	0	0	1	0	0	0	opd CT -> PE	0	0	0	0	0	0	0	1	1,2, MI	0	0	2	0	1	127	70	88	89	95	1	1		1	-	0	1	1	0	1	0.01	-	-	-	1	-			1
60	M	1	1	0	1	0	0	0	0	ca. w/u CT -> PE	0	0	0	0	0	0	0	1	1,2, HCC	0	0	2	0	1	130	80	97	74	96	1	1		1	-	1	1	1	0	1	0.01	-	-	55	1	-			1
72	F	0	0	0	0	0	0	0	0	2	0	0	1	0	0	0	0	0	3	0	0	2	0	1	130	80	97	118	98	1	1		1	11.2	0	1	1	1	1	0.01	1.1	3.85	77.31	1	1. Normal LV systolic function 2. Mild LV diastolic dysfunction (Gr.1 impaired relaxation)			1
33	F	0	0	0	0	0	0	0	0	2	0	0	1	0	0	0	0	0	-	6d ago C-sec	0	2	0	1	151	93	112	54	98	1	1	0.935169	1	32	7.5	1	2	1	1	0.01	0.88	>1000	450	1	Normal both ventricular systolic function Moderate resting pulmonary hypertension			1
67	F	0	0	0	0	1	0	0	0	2	0	0	1	0	0	0	0	0	asthma	0	0	2	0	1	144	89	107	88	97	1	1	0.680736	1	35.2	3	1	3	1	1	0.01	1.71	890	13.3	1	-			1
56	M	1	0	0	0	0	0	0	0	2	0	0	1	0	0	0	0	0	1	0	0	2	0	1	140	90	107	88	89	1	1		1	42	0	1	2	1	1	0.01	0.38	0.56	51.36	1	1. Non-mobile echogenic mass in RPA -> c/w pulmonary embolism 2. Mild resting pulmonary hypertension 3. Normal LV systolic function 4. Mild LV diastolic dysfunction (Gr.1 impaired relaxation) 5. Dilated LA 6. Dilated tubular(43mm) portion of ascending aorta			1
79	F	0	0	0	0	1	0	0	0	2	1	0	1	0	0	0	0	0	angina	0	0	2	0	1	130	70	90	86	94	1	1		1	33.7	1	1	2	1	1	0.01	1.36	-	171.7	1	1. Round shaped hyperechogenic mass in RA -> R/O RA Lipoma or myxoma 2. Normal LV systolic function 3. Mild LV diastolic dysfunction (Gr.1 impaired relaxation)			1
29	F	0	0	0	0	1	1	0	0	2	1	0	1	0	0	0	0	0	MS,MR,AR, Afib	2	0	2	0	1	147	103	118	104	97	1	1	0.983491	1	14.4	2.5	1	2	1	1	0.01	0.4	639	109	1	Severe LAE 2.Severe MS with MR (Gr. II) d/t rheumatic origin 3.AR (Gr. III) d/t rheumatic origin			1
47	M	0	0	0	0	0	0	0	0	1	0	1	0	0	0	0	0	0	quadriplegia	0	0	2	0	1	138	87	104	98	92	1	1	0.81364	1	43.2	3	1	2	1	1	0.01	2.42	228	<5.0	1	Concentric remodeling of LV , wnl			1
63	M	1	0	0	0	1	0	0	0	1	0	1	0	0	0	0	0	0	1,Tb	0	0	2	0	1	120	70	87	94	96	1	1		1	26	0	1	1	1	1	0.01	1.47	5.57	84.15	1	1. Concentric LV Remodeling with Normal LV systolic function 2. Mild LV diastolic dysfunction (Gr.1 impaired relaxation)			1
25	M	0	1	0	0	0	0	0	0	1,2	0	1	1	0	0	0	0	0	2	0	0	2	0	1	140	90	107	110	98	1	1		1	17	1.5	1	1	1	1	0.01	-	2.78	17.73	1	normal			1
89	M	1	1	0	0	0	0	0	0	both leg pain	0	0	0	0	1	0	0	0	1,2	0	0	2	0	1	150	100	117	80	95	1	1		1	38.2	0	1	1	1	1	0.01	0.85	10.5	751.9	1	1. Normal LV systolic function 2. Mild LV diastolic dysfunction (Gr.1 Impaired relaxation) 3. Aneurysmal change(30mm) of abdominal aorta with calcified atherosclerotic plaque (11*11mm)			1
65	M	0	0	0	0	1	1	0	0	2, Rt.leg pain	0	0	1	0	1	0	0	0	A.fib	0	0	2	0	1	110	80	90	78	92	1	1		1	38	3	1	3	1	1	0.01	0.73	>20	36.47	1	1. Normal LV systolic function 2. Mild LV diastolic dysfunction (Gr.1 impaired relaxation)			1
72	M	0	0	0	1	0	0	0	0	2, abd pain	0	0	1	0	0	0	1	0	AOV ca, prostate ca, PTE	0	1	2	0	1	144	76	99	70	97	1	1		1	43	1.5	1	2	1	1	0.01	0.69	-	146.9	1	-			1
78	F	1	0	0	0	1	0	0	0	back pain	0	0	0	0	0	0	0	1	1, angina	0	0	2	0	1	100	60	73	60	94	1	1		1	36.2	1.5	1	2	1	1	0.01	-	-	-	1	1. Normal LV systolic function 2. Mild LV diastolic dysfunction (Gr.1 impaired relaxation) 3. Borderline resting pulmonary hypertension 4. Dilated tubular(41mm) portion of ascending aorta			1
46	M	1	0	0	0	0	0	0	0	Lt.hemiplegia	0	0	0	0	0	0	0	1	1	7d ago brain op	0	2	0	1	190	100	130	75	87	1	1	19/27	1	12.5	4.5	1	1	1	1	0.01	-	-	12.23	1	Concentric LV hypertrophy with normal LV systolic functio			1
56	M	1	0	0	0	1	0	0	0	general weakness	0	0	0	0	0	0	0	1	COPD, HTN, nephrotic syn	0	0	2	0	1	121	90	100	78	93	1	1	0.922156	1	-	4.5	1	2	1	1	0.01	-	-	119	1	Mild concentric LVH Normal LV systolic function			1
69	M	0	0	0	0	1	0	0	0	2	0	0	1	0	0	0	0	0	COPD, Tb	0	0	2	0	1	140	80	100	84	92	1	1		1	39.2	0	1	2	2	1	0.01	1.98	-	92.98	1	Newly developed mild pulmonary hypertension (PApr: 35 -> 50mmHg)			1
68	F	1	0	0	0	0	0	0	0	2	0	0	1	0	0	0	0	0	1,3	0	0	2	0	2	176	118	137	136	91	1	1		1	36	1.5	1	3	2	1	0.01	3.27	4.6	681.6	1	1. Normal LV systolic function 2. Summation of E/A wave due to tachycardia 3. Mild resting pulmonary hypertension			1
81	F	0	0	0	0	0	0	0	0	1,2	0	1	1	0	0	0	0	0	Hepatitis	0	0	2	0	1	120	70	87	90	95	1	1		1	-	0	1	1	2	1	0.01	-	-	140.2	1	1. LV Diastolic Dysfunction(Gr 1) 2. Moderate Pulmonary Hypertension with Mild TR 3. Concentric Remodeling of LV			1
65	F	0	0	0	0	0	0	0	0	2	0	0	1	0	0	0	0	0	PAOD	0	0	2	0	1	138	92	107	112	94	1	1		1	23.3	1.5	1	3	2	1	0.01	0.57	19.06	799.8	2	1. Normal LV systolic function 2. Mild LV diastolic dysfunction (Gr.1 Impaired relaxation) 3. Moderate resting pulmonary hypertension			1
78	F	1	0	0	0	1	0	0	0	2	0	0	1	0	0	0	0	0	1, angina	0	0	2	0	1	134	54	81	69	95	1	1		1	46.3	0	1	1	4	1	0.01	2.3	-	610.8	1	HYPERDYNAMIC LV FUNCTION DILATED RIGHT VENTRICLE LEFT ATRIUM ENLARGEMENT			1
69	M	1	0	0	0	0	0	0	0	2	0	0	1	0	0	0	0	0	1	0	0	2	0	1	130	80	97	92	82	1	1		1	63	0	1	2	4	1	0.01	-	-	456	1	1. RV hypertrophy and Mild RV dysfunction with borderline pulmonary hypertension 2. Minimal pericardial effusion 3. Normal LV systolic function			1
43	F	0	0	0	1	0	0	0	0	2	0	0	1	0	0	0	0	0	Uterine myoma	1	0	2	0	1	116	74	88	92	88	1	2	0.852778	1	42.7	1.5	2	1	0	1	0.01	1.67	537	87.3	1	-			1
77	F	0	1	0	0	1	0	0	0	2	0	0	1	0	0	0	0	0	2	0	0	2	0	1	119	73	88	84	88	1	2		1	37	0	2	2	0	1	0.01	0.587	5.69	247.9	1	1. Normal LV systolic function 2. Mild LV diastolic dysfunction (Gr.1 impaired relaxation) 3. Borderlinely dilated tubular(40mm) portion of ascending aorta			1
69	M	0	0	0	0	1	0	0	0	2	0	0	1	0	0	0	0	0	COPD	0	0	2	0	1	160	90	113	88	88	1	2		1	-110.5	0	2	2	1	1	0.01	2.31	3.26	35.93	1	1. Glossly normal LV systolic function 2. Mild LV diastolic dysfunction (Gr.1 impaired relaxation) 3. Mild resting pulmonary hypertension with IVC plethora & dilatation			1
25	M	0	0	0	0	1	0	0	0	1,2	0	1	1	0	0	0	0	0	PTE, venous thrombosis	0	0	2	0	1	151	95	114	116	95	1	2		1	31.7	9	2	3	1	1	0.01	0.74	2.69	9.62	1	Irregular-shaped nonmobile hypoechoic mass on left pulmonary artery -> r/o			1
70	F	1	1	0	0	0	0	0	0	1,2	0	1	1	0	0	0	0	0	1,2	0	0	1	0	1	150	90	110	89	96	1	1		1	31.7	0	0	1	0	1	0.011	3.04	1.5	339.4	1	1. Normal LV systolic function 2. Mild LV diastolic dysfunction (Gr.1 impaired relaxation) with increased LV filling pressure (E/E'=21.9) 3. Mild MR (Gr.1)			1
39	M	0	1	0	0	0	0	0	0	2, Lt.flank pain	0	0	1	0	0	0	1	0	2	0	0	1	0	1	220	140	167	78	97	1	1		1	38.5	0	0	1	1	1	0.017	2.44	>20	77.15	1	1. Normal LV systolic function 2. Borderline dilated LA 3. Mild resting pulmonary hypertension			1
74	M	1	1	1	0	0	0	0	0	2	0	0	0	0	0	0	0	0	1,2,3	0	0	1	0	1	144	80	101	86	98	1	1		1	40	0	0	1	1	1	0.02	1.66	16.82	118.3	1	1. Normal LV systolic function 2. Mild LV diastolic dysfunction (Gr.1 Impaired relaxation)		1. Left main; Normal appearance 2. LAD; mild diffuse atherosclerosis 3. LCX; mid, severe discrete eccentric stenosis (90%) dist, severe diffuse eccentric stenosis (80~90%) OM, severe discrete eccentric stenosis (80%) 4. RCA; mid, severe discrete eccentric stenosis (80~90%)	1
56	F	0	1	0	0	0	0	0	0	Lt.leg pain	0	0	0	0	1	0	0	0	2	0	0	1	0	1	160	100	120	88	98	1	1		1	-	3	0	2	2	1	0.02	0.79	>20	528.4	1	1. Hypermobile echogenic mass attached at MV with moderate eccentric MR -> c/w Infective endocarditis 2. Moderate resting pulmonary hypertension without IVC plethora 3. Normal LV systolic function 4. Mild LV diastolic dysfunction (Gr.1 impaired relaxation) with increased LV filling pressure (E/E'=17) 5. Dilated LA			1
80	M	1	0	0	0	0	0	0	0	2	0	0	0	0	0	0	0	0	HTN, DM	0	0	1	0	1	142	52	82	88	95	1	1	0.85475	1	27.7	3	0	2	4	1	0.02	3.31	579	17.3	1	Mild RVE and RAE Mild resting pulmonary hypertension with increased PVR			1
70	M	0	0	0	0	0	0	0	0	2	0	0	1	0	0	0	0	0	PV, CVA	0	0	2	0	1	140	78	99	88	94	1	1	0.715385	1	37.2	4	1	3	0	1	0.02	2.25	>1000	9.3	1	-			1
57	F	1	1	0	0	1	1	0	0	2	0	0	1	0	0	0	0	0	1,2, A.fib	0	0	2	0	1	140	90	107	82	96	1	1		1	69	1.5	1	1	0	1	0.02	1.46	>20	141.5	1	1. Borderline concentric LV hypertrophy with preserved LV systolic function 2. Mild LV diastolic dysfunction (Gr.1 impaired relaxation) 3. Borderline dilated tubular(40mm) portion of ascending aorta			1
61	F	0	0	0	1	0	0	0	0	abd pain	0	0	0	0	0	0	1	0	cervical cancer	0	0	2	0	1	130	80	97	66	95	1	1		1	-	0	1	1	0	1	0.02	1.25	1.87	45	1	-			1
85	M	0	0	0	1	0	0	0	0	2	0	0	1	0	0	0	0	0	Esophageal ca	0	0	2	0	1	130	80	97	93	91	1	1		1	28	0	1	2	1	1	0.02	1.44	6.6	517.3	1	normal			1
78	F	0	0	0	0	1	0	0	0	Lt.hemiplegia	0	0	0	0	0	0	0	1	HF	0	1	2	0	1	205	120	148	98	95	1	1		1	-	1.5	1	2	2	1	0.02	1.81	1.09	396	1	1. Normal LV systolic function 2. Mild LV diastolic dysfunction (Gr.1 impaired relaxation) 3. Borderline dilated tubular(40mm) portion of ascending aorta 4. Mild pulmonary hypertension			1
64	F	0	0	0	0	1	0	0	0	2	0	0	1	0	0	0	0	0	PTE, DVT	0	1	2	0	1	120	80	93	92	92	1	1		1	48.2	1.5	1	3	4	1	0.02	3.61	2.74	-	1	1. Mildly dilated RV with decreased RV contractility 2. Mild resting pulmonary hypertension with dilated IVC 3. No definite RWMA with normal LV systolic function 4. Mild LV diastolic dysfunction(Gr.1 impaired relaxation) with high LV filling pressure(E/E'=16) 5. Minimal pericardial effusion			1
75	M	0	1	0	1	0	0	0	0	mental change	0	0	0	1	0	0	0	0	2, Graves dz, prostate ca.	0	0	2	0	1	150	90	110	102	87	1	2		1	42	1	2	2	1	1	0.02	1.57	>20	2417	2	1. Normal LV systolic function 2. Mild LV diastolic dysfunction (Gr.1 impaired relaxation)			1
32	M	0	1	0	0	0	0	0	0	1	0	1	0	0	0	0	0	0	2	2m ago knee op	0	1	0	1	110	70	83	96	95	1	1	46/49	1	51.5	3	0	1	0	1	0.023	0.854	5.14	481.2	1	-			1
58	M	1	1	0	0	0	0	0	0	Rt.leg swelling	0	0	0	0	0	1	0	0	1,2	0	1	1	0	1	130	84	99	64	94	1	1		1	-	3	0	2	1	1	0.03	3.15	-	45.46	1	1. Normal LV systolic function 2. Mild LV diastolic dysfunction (Gr.1 Impaired relaxation)			1
61	F	0	1	0	0	0	0	1	0	2	0	0	1	0	0	0	0	0	1,2,Rt.MCA infarct	0	0	2	0	1	130	70	90	84	91	1	1		1	40.2	0	1	2	1	1	0.03	2.83	10.71	459.2	1	1. Normal LV systolic function 2. Mild LV diastolic dysfunction (Gr.1 impaired relaxation) 3. Dilated tubular(44mm) portion of ascending aorta 4. Mild resting pulmonary hypertension			1
82	F	1	0	0	0	1	1	0	0	2	0	0	1	0	0	0	0	0	A-fib, HTN	0	0	2	0	1	155	81	106	120	98	1	1	0.974069	1	41	4.5	2	2	1	1	0.03	1.98	>1000	78.9	1	wnl			1
81	F	1	0	0	0	0	0	0	0	2	0	0	1	0	0	0	0	0	1, Dysuria	0	0	2	0	1	120	80	93	76	89	1	2		1	38.7	0	2	2	1	1	0.03	1.93	5.57	249.5	1	1. Normal LV systolic function 2. Mild LV diastolic dysfunction (Gr.1 Impaired relaxation)			1
74	F	0	0	0	0	1	0	0	0	2	0	0	1	0	0	0	0	0	angina, CHF	0	0	2	0	1	120	70	87	104	92	1	1		1	62.5	1.5	1	3	1	1	0.04	3.17	5.87	21288	2	1) Normalized RV systolic function 2) Decreased RV cavity & PA pressure (47 -> 28mmHg) 3) Increased LV filling pressure (E/E':10 -> 18) compared with last study ('16-2-11)			1
71	M	0	0	0	0	1	0	0	0	fever	0	0	0	0	0	0	0	1	1,2,variant angina, alcoholic liver dz	2w ago KRA	0	2	0	1	100	50	67	74	95	1	1		1	39	1.5	1	2	1	1	0.04	1.98	12.01	1847	2	1. Normal LV systolic function 2. Mild LV diastolic dysfunction (Gr.1 Impaired relaxation) 3. Mild resting pulmonary hypertension 4. No visible vegetation on TTE			1
78	M	0	1	0	0	0	0	1	0	2	0	0	1	0	0	0	0	0	2,CVA	0	0	2	0	1	140	80	100	120	90	1	2		1	-14	3	2	3	0	1	0.04	1.45	15.7	1076	1	-			1
71	F	1	0	0	0	1	0	0	0	1	0	1	0	0	0	0	0	0	1	0	0	4	0	1	90	60	70	112	98	1	2		1	10.5	0	3	2	1	1	0.04	2.72	2.73	6335	2	1. Severe resting pulmonary hypertension with IVC plethoa 2. Dilated RV & D-shaped LV with decreased RV contractility ->suggestive of acute cor pulmonale 3. Normal LV systolic function 4. Mild LV diastolic dysfunction (Gr.1 impaired relaxation)			1
55	M	0	0	0	0	0	0	0	0	1	0	1	0	0	0	0	0	0	none	0	0	1	0	1	130	80	97	84	96	1	1		1	25	0	0	1	1	1	0.05	<1	3.34	<5	1	1. Concentric LV Remodeling with Normal LV systolic function 2. Mild LV diastolic dysfunction(Gr.1=impaired relaxation)			1
25	M	0	1	0	0	0	0	0	0	Lt.leg pain	0	0	0	0	1	0	0	0	2	0	0	1	0	1	110	70	83	80	94	1	1		1	-	3	0	1	1	1	0.05	<1	2.41	13.5	1	1. Borderline LVE and normal LV systolic function			1
68	F	1	1	0	0	0	0	0	0	2, both leg pain	0	0	1	0	1	0	0	0	1,2,3	0	0	1	0	1	150	90	110	84	95	1	1		1	0	0	0	1	1	1	0.05	3.1	3.77	36.5	1	1. Preserved LV systolic function 2. Mild LV diastolic dysfunction(Gr.1=impaired relaxation) 3. Mild dilated LA			1
84	M	0	0	0	0	0	0	1	0	2	0	0	1	0	0	0	0	0	stroke	0	0	2	0	1	130	80	97	76	97	1	1		1	34.5	0	1	1	1	1	0.05	<1	>5	239	1	1. Normal LV & RV contractility 2. Mild LV diastolic dysfunction (Gr.1=impaired relaxation) 3. Enlarged sinus & tubular portion of ascending aorta with Mild to moderate AR			1
70	F	0	0	0	0	1	0	0	0	DVT	0	0	0	0	0	0	0	1	angina, HF	2m ago coccyx fx	1	2	0	1	130	80	97	98	89	1	1		1	-	6	1	4	1	1	0.05	-	>20	144	1	-			1
77	M	1	0	0	1	0	0	0	0	2	0	0	1	0	0	0	0	0	colon cancer, HTN	0	0	2	0	1	130	70	90	72	94	1	1		1	37.2	3	1	2	2	1	0.05	-	3.54	67	1	Mild resting pulmonary hypertension, normal systolic function			1
69	F	1	0	0	0	0	0	0	0	2	0	0	1	0	0	0	0	0	1	0	0	1	0	1	150	90	110	134	95	1	1		1	44.23	4.5	0	3	1	1	0.06	2.07	0.85	371.6	1	1. Concentric LV hypertrophy with normal LV contractility 2. Mild LV diastolic dysfunction (Gr.1 impaired relaxation) with high LV filling pressure			1
64	F	0	0	0	0	0	0	0	0	2	0	0	1	0	0	0	0	0	1, RA	0	0	1	0	1	139	69	92	100	92	1	1		1	52	1.5	0	3	4	1	0.07	4.67	4.43	3042	2	1. Diastolic flattening of LV and borderline concentric LV hypertrophy with normal V systolic function 2. Dilated RV and RA with decreased RV contractility -> c/w Cor pulmonale 3. Mild LV diastolic dysfunction (Gr.1 impaired relaxation) 4. Borderline resting pulmonary hypertension with IVC plethora 5. Dilated LA			1
88	F	1	0	0	0	0	0	0	0	fever	0	0	0	0	0	0	0	1	HTN	0	0	2	0	1	145	76	99	88	95	1	1	0.831487	1	36.5	0	1	1	1	1	0.07	2.78	>1000	64.1	1	Concentric remodeling of LV, wnl			1
73	F	1	0	0	0	1	0	0	0	2	0	0	1	0	0	0	0	0	1	0	0	2	0	1	160	100	120	69	87	1	2		1	50.2	1.5	2	2	1	1	0.07	3.33	>20	>35000	2	1. Nonvalvular A-fib and global hypokinesia with severe LV systolic dysfunction 2. Moderate TR with slightly decreased RV contractility 3. Borderline resting pulmonary hypertension			1
76	M	1	1	0	1	0	0	1	0	general weakness	0	0	0	0	0	0	0	1	1,2, AGC, cerebral infarct	0	0	2	0	1	140	100	113	112	86	1	2		1	36.5	2.5	3	2	1	1	0.07	2.57	12.32	1005	1	1. Basal septal hypertrophy and mid LV cavity obliteration 2. Nonvalvular A-fib and normal LV systolic function 3. Dilated tubular(42mm)portion of ascending aorta 4. Dilated LA - Newly noted mid LV cavity obstruction compared with last study('11-05-30)			1
57	M	0	1	0	0	0	0	0	0	Lt.leg pain	0	0	0	0	1	0	0	0	2, ALS,	0	0	2	0	1	155	93	114	120	100	1	1		1	31.2	6	1	3	0	1	0.09	3.82	>20	16.13	1	1. Normal LV systolic function 2. Summation of E/A wave due to tachycardia			1
84	F	0	0	0	0	0	0	0	1	syncope	0	0	0	1	0	0	0	0	ICH	0	0	2	0	1	160	55	90	88	90	1	1	0.966501	1	42	4.5	1	2	1	1	0.09	1.21	904	1240	1	mobile RA thrombus or mass attached to interatrial septum			1
86	F	1	0	0	0	1	0	0	0	2	0	0	1	0	0	0	0	0	1, s/p PCI on LAD	0	0	3	0	2	100	60	73	88	88	1	2		1	19.7	1.5	3	2	2	1	0.1	6.75	>20	5687	2	s/p PCI on p-mLAD ('06-5-11) 1. Normal LV systolic function 2. Mild LV diastolic dysfunction (Gr.1 impaired relaxation) 3. Dilated LA - No significant interval change compared with last study ('06-7-26)			1
41	M	0	1	0	0	0	0	0	0	2	0	0	1	0	0	0	0	0	2	0	0	2	0	2	109	67	81	120	89	1	2		1	38	6	2	2	2	1	0.12	5.93	5.25	1473	1	normal			1
69	F	1	0	0	0	1	0	0	0	2	0	0	1	0	0	0	0	0	PTE, HTN, HF	0	0	2	0	2	115	72	86	118	96	1	1	0.582208	1	32	7	1	4	2	1	0.15	2.22	>1000	180	1	-			1
66	M	0	0	0	0	0	0	0	0	fever	0	0	0	0	0	0	0	1	DVT	0	1	4	0	2	90	60	70	100	89	1	1		1	48.7	1.5	2	4	1	1	0.17	2.27	6.95	996.1	1	1. Normal LV systolic function 2. Mild LV diastolic dysfunction (Gr.1 impaired relaxation)			1
61	F	0	0	0	1	0	0	0	0	2	0	0	1	0	0	0	0	0	thyroid ca.	0	0	2	0	2	120	70	87	96	90	1	1		1	52.2	0	1	2	2	1	0.29	9.38	3.86	2277	2	1. Normal LV systolic function 2. Mild LV diastolic dysfunction (Gr.1 Impaired relaxation)			1
35	F	0	0	0	1	0	0	0	0	2,3	0	0	1	1	0	0	0	0	none	2 d ago C-sec	0	2	0	2	110	70	83	140	89	1	2		1	63	3	3	3	2	1	0.32	9.22	16.87	108.4	1	mild LV diastolic dysfunction			1
35	M	0	1	0	0	0	0	0	0	rt shoulder back pain	0	0	0	0	0	0	0	1	2	0	0	1	0	1	110	70	83	92	96	1	1	29/31	1	16.2	0	0	0	0	1	0.003	0.74	0.68	19.7	1	normal,			1
47	F	0	1	0	0	0	0	0	0	both flank pain	0	0	0	0	0	0	1	0	2	0	0	1	0	1	127	72	90	90	97	1	1	37/41	1	19.7	0	0	0	2	1	0.003	0.55	-	75.38	1	1. Normal LV systolic function 2. Mild LV diastolic dysfunction(Gr.1 impaired relaxation) 3. Borderline resting pulmonary hypertension			1
[truncated: 10 more columns]

## Sheet: RLV >1
age	sex	HTN	DM	Hyperlipidemia	cancer	cardiopulmonary	Af	stroke	hemorrhage	Main symptoms	객혈	chest pain	dyspnea	syncope	leg pain	;eg swelling	abd pain	etc	under Dz	Recent Trauma or Surgery	Prior PE or DVT	EGrdae	Exo Estrogen use	Agrade	SBP	DBP	MAP	HR	SpO2	survival- 1 expired- 0	1 GW, 2 ICU, 3 TO	RV/LV	<1 - 1 1-1.5 -2 >1.5- 3	AaDO2	Wells	sPESI	PERC	2D	CT	Troponin	CKMB	D-dimer	BNP	BNP cutoff	2-D Echo	CAG	CAG finding	adm	LOS
38	F	0	0	0	0	0	0	0	0	2	0	0	1	0	0	0	0	0	-	0	0	1	0	1	120	70	87	120	98	1	1	1.28314	2	-	4.5	0	2	0	1	0.01	1.23	>1000	168	1	-			1
49	M	0	0	0	0	0	0	0	0	1	1	1	0	0	0	0	0	0	-	0	0	1	0	1	144	89	107	84	95	1	1	1.05737	2	-1	6	0	3	0	1	0.01	4.42	>1000	44	1	-			1
78	F	0	0	0	0	0	0	0	0	2	0	0	1	0	0	0	0	0	-	12.11 wrist OP	0	1	0	1	149	91	110	90	97	1	1	1.32996	2	37.5	3	0	2	1	1	0.01	1.84	>1000	237	1	Eccentric LVH (RWT=0.39) and severe LAE Mild resting pulmonary hypertension			1
75	F	1	1	0	0	0		0	0	Lt.leg pain	0	0	0	0	0	1	0	0	HTN, DM, CKD	0	0	1	0	1	158	88	111	94	94	1	1	1.07815	2	-	3	0	2	1	1	0.01	2.24	>1000	-	1	1.Grade 1 diastolic dysfunction 3.Normal LV systolic function			1
57	F	0	0	0	0	0	0	0	0	Rt. flank pain	0	0	0	0	0	0	1	0	-	0	0	1	0	1	155	78	104	103	95	1	1	1.06358	2	32	1.5	0	2	1	1	0.01	0.93	>1000	34.3	1	No RWMA Normal LV systolic function Mild resting pulmonary hypertension			1
60	F	0	0	0	0	0	0	0	0	2	0	0	1	0	0	0	0	0	-	0	0	1	0	1	123	82	96	78	95	1	1	1.11979	2	29.5	3	0	2	2	1	0.01	1.5	>1000	36.7	1	Normal LV systolic function without RWMA Moderate pulmonary hypertension			1
39	F	0	0		0	0	0	0	0	2	0	0	1	0	0	0	0	0	KT syndrome	0	0	1	0	1	155	95	115	82	98	1	1	1.11032	2	25.3	3	0	1	4	1	0.01	3.1	749	-	1	RVE, RVH and RAE 2.RV systolic dysfunction 3.Severe resting pulmonary hypertension with increased PVR			1
61	F	0	0	0	0	0	0	0	0	2	0	0	1	0	0	0	0	0	varicose vein, dysuria, HNP	0	0	1	0	1	160	100	120	82	96	1	1		2	43.7	1.5	0	2	4	1	0.01	0.86	12.33	193.8	1	1. Normal LV systolic function 2. Mild LV diastolic dysfunction (Gr.1 impaired relaxation) 3. Mild resting pulmonary hypertension			1
52	F	0	0	0	0	0	0	0	0	2	0	0	1	0	0	0	0	0	-	0	0	1	0	1	98	73	81	100	94	1	1	1.3071	2	55	4.5	0	3	4	1	0.01	2.19	>1000	910	1	RVE and RAE 3.Functional severe TR Moderate resting pulmonary hypertension			1
45	M	0	1	0	0	0	0	0	0	2	0	0	1	0	0	0	0	0	2	0	0	1	0	1	120	80	93	110	93	1	1		2	45.5	1.5	0	2	4	1	0.01		10.33		1	1. Dilated RV & RA with decreased RV contractility 2. D-shaped LV and mild resting pulmonary hypertension with IVC plethora			1
72	M	0	0	0	0	0	0	0	0	2	1	0	1	0	0	0	0	0	varicose vein	0	0	1	0	1	136	80	99	92	91	1	1	1.01337	2	54.7	2.5	0	3	4	1	0.01	2.66	331	-	1	RVE, RVH, RAE and concentric remodeling of LV, Severe resting pul HTN			1
63	F	0	1	0	0	0	0	0	0	1	0	1	0	0	0	0	0	0	2	0	0	1	0	1	110	70	83	78	91	1	1		2	73	3	0	3	4	1	0.01	1.71	5.19	141	1	-			1
76	F	0	0	0	0	0	0	0	0	general weakness	0	0	0	0	0	0	0	1	none	0	0	1	0	1	130	80	97	78	92	1	1		2	-	0	0	1	4	1	0.01	-	2.71	838.5	2	1. Low normal LV systolic function 2. Mild LV diastolic dysfunction (Gr.1 impaired relaxation) 3. Dilated LA			1
84	F	0	0	0	0	0	0	0	0	2	0	0	1	0	0	0	0	0	parkinson dz	0	0	2	0	1	114	89	97	88	97	1	1	1.10335	2	24.2	4.5	1	2	1	1	0.01	1.72	949	36.3	1	No RWMA Mild resting pulmonary hypertension			1
65	M	1	0	0	0	0	0	0	0	2	0	0	1	0	0	0	0	0	HTN	0	0	2	0	1	125	67	86	84	96	1	1	1.39863	2	30.8	0	1	1	1	1	0.01	2.46	>1000	64.7	1	normal			1
82	F	1	0	0	0	0	0	0	0	general weakness	0	0	0	0	0	0	0	1	HTN	0	0	2	0	1	153	83	106	98	95	1	1	1.05737	2	27.5	6	1	2	1	1	0.01	1.71	>1000	1240	1	Preserved LV systolic function Mild resting pulmonary hypertension Normal both ventricular systolic function			1
67	F	1	1	1	0	1	0	0	0	syncope	0	0	0	1	0	0	0	0	HTN, DM, hyperlipidemia, angina	0	0	2	0	1	140	80	100	80	93	1	1	1.2182	2	49	0	1	2	2	1	0.01	1.67	>1000	16.1	1	.MIld LAE 2.No RWMA 3.Normal LV systolic dysfunction			1
77	F	1	0	0	0	0	0	0	0	Lt.flank pain	0	0	0	0	0	0	1	0	htn	0	0	2	0	1	161	97	118	84	96	1	1	1.246	2	29.5	0	1	1	2	1	0.01	1.02	89	>1000	1	Concentric remodeling of LV, wnl
81	M	1	2	0	0	0	0	0	0	mental change	1	0	0	0	0	0	0	0	HTN,DM	0	0	2	0	1	144	77	99	68	100	1	1	1.09606	2	26.2	0	1	1	3	1	0.01	1.67	656	128	1	-			1
64	F	0	0	0	0	0	0	0	0	2	0	0	1	0	0	0	0	0	none	0	0	2	0	1	110	60	77	76	98	1	1	47/54	2		0	1	1	3	1	0.01			36.91	1	1. Normal LV systolic function 2. Mild LV diastolic dysfunction (Gr.1 impaired relaxation) 3. Mildly dilated LA 4. Moderate resting pulmonary hypertension without IVC plethora			1
68	F	0	0	0	0	0	0	0	0	2	0	0	1	0	0	0	0	0	-	0	0	2	0	1	120	88	99	94	96	1	1	1.23492	2	46.7	3	1	2	4	1	0.01	2.23	>1000	176	1	.RV dilatation TR (Gr. II) and MR (Gr. I) 4.Moderate resting pulmonary hypertension			1
76	M	0	0	0	0	0	0	0	0	2	0	0	1	0	0	0	0	0	RA, BPH	both ankle fx	0	2	0	1	180	97	118	74	94	1	1	0.815334	2	54.5	4.5	1	3	4	1	0.01	1.15	>1000	14	1	Moderate resting pulmonary hypertension			1
52	F	0	1	0	0	0	0	0	0	abd pain	0	0	0	0	0	0	1	0	2	0	1	2	0	1	110	60	77	78	94	1	1		2	31.5	1.5	1	2	4	1	0.01	1.95	4.29	617.6	1	1. Decreased RV contractility with severe pulmonary hypertension 2. RVE, RAE, D-shaped LV, Dilated pulmonary artery 3. Moderate TR 4. Normal LV systolic function 5. Mild LV diastolic dysfunction(Gr.1=impaired relaxation)			1
79	F	1	0	0	0	0	0	0	0	2	0	0	1	0	0	0	0	0	1, delusion d/o	0	0	2	0	1	120	80	93	76	92	1	1	50/43	2	50.7	0	1	1	4	1	0.01	2.16	-	1562	2	Severer resting pulmonary hypertension	1	1. Left main; normal appearance2. LAD; mild diffuse atherosclerosis3. LCX; mild diffuse therosclerosis4. RCA; mild diffuse atherosclerosis	1
67	M	0	0	0	0	1	0	0	0	1,2	0	1	1	0	0	0	0	0	DVT	0	1	2	0	1	140	90	107	96	86	1	2		2	68.2	1.5	2	3	4	1	0.01	1.41	>20	32.85	1	1. RV hypertrophy(6mm) with slightly decreased RV contractility 2. Mild resting pulmonary hypertension without IVC plethora 3. Normal LV systolic function 4. Mild LV diastolic dysfunction (Gr.1 impaired relaxation) 5. Borderline dilated tubular(40mm) portion of ascending aorta 6. Hypermobile interatrial septum without definite shunt flow			1
76	M	0	0	0	0	1	0	0	0	2	0	0	1	0	0	0	0	0	prior PTE	0	1	2	0	1	137	88	104	98	89	1	2	1.26	2	54	4.5	2	3	4	1	0.01	-	508			1. RVE, RAE and RVH 2. Borderline LV systolic function			1
81	F	0	1	0	0	0	0	0	0	1,2	0	1	1	0	0	0	0	0	2	0	0	4	0	3	80	60	63	116	72	1	2		2	63	3	3	3	3	1	0.01	1.81	4370ng/ml	23357	2	Enlarged RV and D-shaped LV with RV dysfunction RA and RV enlargements, and PA hypertension is suggsted.			1
56	M	1	1	1	0	1	0	0	0	1,2	0	1	1	0	0	0	0	0	HTN, DM, hyperlipidemia, angina	0	0	4	0	3	70	48	55	82	89	1	2	1.45335	2	41	3	3	2	4	1	0.01	1.35	>1000	8.1	1	Borderline LV systolic function RV systolic dysfunction			1
81	F	1	1	0	0	1	0	0	0	2	0	1	0	0	0	0	0	0	1,2, angina, MDD	0	0	2	0	1	140	90	107	88	97	1	2		3	39.5	0	2	2	4	1	0.01	1.25	1.45	508	1	1) Deteriorated RV systolic function 2) Increased PA pressure (28->54mmHg) & RV cavity size compared with last study ('15-6-3)			1
49	M	0	1	0	0	1	0	0	0	2	0	0	1	0	0	0	0	0	2	0	0	2	0	1	130	80	97	112	87	1	2		3	28	4.5	3	2	4	1	0.01	-	>20	2064	2	Dilated RV and RA, RV contractility with Moderate to severe resting pulmonary hypertension			1
68	M	1	0	0	0	1	0	0	0	1,2	0	1	1	0	0	0	0	0	1	0	0	4	0	1	90	58	69	72	87	1	2		3	45	0	3	2	4	1	0.01	3.43	6.87	1538	2	1. Severe resting pulmonary hypertension without IVC plethora & dilatation 2. Dilated RA & RV with decreased RV Contractility ->suggestive of Pulmonary embolism 3. Mild D-shaped basal LV with normal LV systolic function 4. Mild LV diastolic dysfunction(Gr.1 impaired relaxation) 5. Mild TR(Gr.2)		1. Left main; Normal appearance 2. LAD; Normal appearance 3. LCX; Normal appearance 4. RCA; Normal appearance	1
64	F	0	0	0	0	0	0	0	0	2	0	0	1	0	0	0	0	0	-	1	0	2	0	1	130	60	83	80	95	1	1	1.32582	2	40	4.5	1	3	1	1	0.01	3.1	<21	20.3	1	Mild resting pulmonary hypertension			1
46	M	0	0	0	0	0	0	0	0	2	0	0	1	0	0	0	0	0	-	0	0	1	0	1	148	110	123	88	95	1	1	1.14644	2	49.5	3	0	2	0	1	0.02	2.23	929	222	1	-			1
75	F	1	0	0	0	0	0	0	0	2	0	0	1	0	0	0	0	0	HTN	0	0	2	0	1	145	88	107	100	87	1	1	1.16653	2	57.5	6	1	4	1	1	0.02	2.8	>1000	57	1	TR (Gr.I) Moderate resting pulmonary hypertension			1
81	F	1	1	0	0	0	0	0	0	1	0	1	0	0	0	0	0	0	HTN, DM	0	0	2	0	1	151	101	118	90	96	1	1	1.19726	2	34.7	3	1	2	1	1	0.02	2.52	>1000	971	1	Both atrial enlargement			1
84	M	1	0	0	0	0	0	0	0	general weakness	0	0	0	0	0	0	0	1	HTN	0	0	2	0	1	124	74	91	70	97	1	1	1.18469	2	25	3	1	1	2	1	0.02	1.37	>1000	201	1	Concentric remodeling of LV (RWT=0.44) Mild resting pulmonary hypertensio			1
78	F	0	0	0	0	1	0	0	0	2	0	0	1	0	0	0	0	0	1, angina	0	0	2	0	1	110	70	83	95	90	1	1		2	53	0	1	2	4	1	0.02	1.13	6.94	636.1	1	1. Decreased RV contractility 2. Moderate resting pulmonary hypertension without IVC plethora 3. Dilated MPA -> r/o Pulmonary embolism 4. Concentric LV hypertrophy with normal LV systolic function 5. Mild LV diastolic dysfunction (Gr.1 impaired relaxation) 6. Dilated LA 7. Dilated tubular(51mm) portion of ascending aorta			1
69	M	1	0	0	1	0	0	0	0	2	0	0	1	0	0	0	0	0	HTN, laryngeal cancer	0	0	2	0	1	130	70	90	96	98	1	1	1.13017	2	54	4	1	2	4	1	0.02	1.66	>1000	114	1	Normal LV systolic function, RV systolic dysfunction, RVE Mild resting pulmonary hypertension			1
31	M	0	0	0	0	0	0	0	0	1	0	1	0	0	0	0	0	0	DVT	0	1	2	0	1	184	91	122	118	94	1	1	1.09069	2	39.1	9	1	3	4	1	0.02	3.6	801	163	1	Mild RVE with RV systolic dysfunction Moderate resting pulmonary hypertension			1
46	F	0	1	0	0	0	0	0	0	2	0	0	1	0	0	0	0	0	2	0	0	2	0	1	154	89	111	113	91	1	1		2	49.7	1.5	1	3	4	1	0.02	4.84	3.95	1708	2	1. D-shaped LV with normal LV systolic function 2. Decreased RV contractility 3. Severe resting pulmonary hypertension 4. IVC plethora with dilatation -> c/w Acute cor pulmonale			1
66	F	0	0	0	0	1	0	0	0	1,2	0	1	1	0	0	0	0	0	angina	0	0	2	0	1	114	79	91	104	84	1	2	1.66601	2	59.2	1.5	3	3	2	1	0.02	1.35	>1000	10.9	1	TR (Gr.III) Moderate resting pulmonary hypertension			1
75	F	1	0	0	1	1	0	0	0	1	0	1	0	0	0	0	0	0	1	0	0	2	0	1	110	70	83	90	87	1	2	48/46	2	66.7	0	3	1	4	1	0.02	1.58	7.71	708.6	1	1. Severe resting pulmonary hypertension with decreased RV contractility 2. Dilated RV with D-shaped LV -> Suggestive of acute pulmonary embolism 3. Mild LV diastolic dysfunction (Gr.1 impaired relaxation)			1
46	M	0	0	0	0	0	0	0	0	2	0	0	1	0	0	0	0	0	MDD	0	0	2	0	1	121	79	93	82	92	1	1	1.5583	3	44.7	3	1	1	4	1	0.02	1.53	>1000	422	1	Multiple thrombus in RV RV systolic dysfunction Moderate resting pulmonary hypertension			1
66	F	0	0	0	0	1	0	0	0	2	0	0	1	0	0	0	0	0	MDD	0	0	2	0	1	114	79	91	104	84	1	2	1.84016	3	58.3	1.5	3	3	1	1	0.02	1.35	>1000	10.9	1	Moderate resting pulmonary hypertension			1
66	F	0	0	0	0	1	0	0	0	2	0	0	1	0	0	0	0	0	MDD	0	0	2	0	1	114	79	91	104	84	1	2	1.66601	3	59.2	7.5	3	4	2	1	0.02	1.35	>1000	10.9	1	Moderate resting pulmonary hypertension Grade 1 diastolic dysfunction			1
83	F	1	0	0	0	0	0	1	0	mental change	0	0	0	1	0	0	0	0	HTN, stroke	0	0	2	0	1	144	81	102	112	88	1	2	1.87461	3	46	6	3	3	2	1	0.02	0.88	>1000	41.2	1	Moderate resting pulmonary hypertension			1
63	F	0	0	0	0	1	0	0	0	2	0	0	1	0	0	0	0	0	COPD	0	0	2	0	1	150	80	103	110	69	1	2		3	33.7	1.5	3	3	4	1	0.02	1.71	3.54	16474	2	1. Severe resting pulmonary hypertension with IVC plethora 2. Dilated RV & RA with decreased RV contractility 3. Moderate to severe TR due to poor coaptation of TV -> c/w Cor pulmonale 4. Normal LV systolic function 5. Summation of E/A ratio due to tachycardia			1
79	F	0	1	0	0	1	0	0	0	2	1	0	1	0	0	0	0	0	2	0	0	2	0	1	160	100	120	84	83	1	2		3	52.7	1	3	3	4	1	0.02	3.51	9.33	2100	2	1. Concentric LVH with hyperdynamic LV systolic function 2. Moderate resting pulmonary hypertension with RV hypertrophy (5.6mm) 3. Mild LV diastolic dysfunction (Gr.1 impaired relaxation) 4. Hypermobile fillform structure attached on AV -> R/O Lambl's excrescence			1
58	F	0	0	0	1	0	0	0	0	2	0	0	1	0	0	0	0	0	uterine myoma	0	0	2	0	1	130	88	102	86	99	1	1	1.06686	2	41.7	6	1	3	1	1	0.02	4.15	850	20.1	1	Mild LAE Moderate resting pulmonary hypertension			1
72	M	1	1	0	0	0	0	0	0	2	0	0	1	0	0	0	0	0	HTN, DM	0	0	1	0	1	132	72	92	66	96	1	1	1.36039	2	23.7	0	0	1	0	1	0.03	1.34	>1000	38.8	1	-			1
77	F	0	0	0	0	0	0	0	0	general weakness	0	0	0	0	0	0	0	1	stroke	0	0	1	0	1	200	140	160	84	96	1	1		2	18.5	1.5	0	1	4	1	0.03	1.3	7.11	335.7	1	1. Normal LV systolic function 2. Mild LV diastolic dysfunction (Gr.1 impaired relaxation) 3. Aneurysmal change of tubular(58mm) portion of ascending aorta			1
84	F	1	0	0	0	0	0	1	0	2	0	0	1	0	0	0	0	0	HTN	0	0	2	0	1	97	63	74	80	98	1	1	1.20732	2	40.2	3	1	2	1	1	0.03	5.81	>1000	86.4	1	Moderate resting pulmonary hypertension			1
86	F	1	0	0	0	0	0	0	0	Lt.leg pain	0	0	0	0	0	1	0	0	HTN	0	0	2	0	1	155	95	115	102	93	1	1	1.1554	2	53.5	6	1	3	2	1	0.03	1.02	>1000	135	1	No RWMA AR (Gr. I) and TR (Gr. II) Mild resting pulmonary hypertension			1
77	F	0	0	0	1	0	0	0	0	1	0	1	0	0	0	0	0	0	lung cancer	0	0	2	0	1	100	34	56	84	99	1	1	0.962349	2	45	1	1	2	4	1	0.03	1.93	>1000	24.4	1	RVE with systolic dysfunction (McConnell's sign), RAE Preserved LV systolic function			1
73	M	0	0	0	0	1	0	0	0	1	0	1	0	0	0	0	0	0	variant angina	0	0	2	0	1	140	80	100	96	93	1	1		2	43.2	0	1	1	4	1	0.03	1.69	-	1087	1	1. Borderline concentric LV hypertrophy and preserved LV systolic function 2. Mildly dilated RV and decreased RV contractility 3. Mild LV diastolic function (Gr.1 impaired relaxation) 4. Mild resting pulmonary hypertension without IVC plethora			1
78	M	1	0	0	1	0	0	0	0	2	0	0	1	0	0	0	0	0	1, prostate ca.	0	0	2	0	1	140	90	107	107	86	1	1		2	61.5	1	2	2	4	1	0.03	2.65	7.22	2261	2	1. Moderate resting pulmonary hypertension with D-shaped LV 2. Decreased RV contractility with dilated RV 3. Dilated pulmonary artery (MPA=37.3mm) -> r/o Pulmonary embolism 3. Normal LV systolic function 4. Mild LV diastolic dysfunction (Gr.1 impaired relaxation)			1
61	M	1	0	0	0	1	0	0	0	Lt.leg pain	0	0	0	0	1	0	0	0	1	0	0	2	0	1	130	80	97	78	87	1	2		2	1	3	2	2	4	1	0.03	4.34	>20	-	2	1. Multiple hypermobile amorphorous echogenic mass on LV apex (16*14mm, 10*10mm, 8*8mm) -> c/w LV wall mural thrombi with very high embolic risk 2. Nonvalvular A-fib and global hypokinesia with severe LV systolic dysfunction 3. Decreased RV contractility 4. Mild resting pulmonry hypertension 5. Dilated both atria (LA > RA) 6. Borderline dilated tubular portion of ascending aorta (40mm)			1
84	F	0	0	0	0	1	0	0	0	2	0	0	1	0	0	0	0	0	천식, adrenal insufficiency	0	0	2	0	1	136	81	99	104	89	1	2	1.86923	3	69	4.5	3	4	4	1	0.03	1.49	>1000	178	1	RVE and RAE with RV pressure/volume overload state			1
79	F	0	1	0	0	0	0	0	0	2	0	0	1	0	0	0	0	0	2	0	0	2	0	1	98	63	75	114	80	1	2		3	92	1.5	3	3	4	1	0.03	16.08	1.93	6790	2	1. Dilated RV & RA with D-shaped LV 2. Decreased basal to mid RV contractility with sparing of apical contractility 3. Mild resting pulmonary hypertenstion -> c/w Acute pulmonary embolism			1
73	M	1	0	0	0	0	0	0	0	2	0	0	1	0	0	0	0	0	HTN	0	0	1	0	1	152	85	107	84	98	1	1	1.00295	2	36.5	3	0	2	2	1	0.04	2.22	>1000	89.1	1	Mild concentric LVH (RWT=0.47) Mild resting pulmonary hypertension			1
67	F	1	0	0	0	0	0	0	0	2	0	0	1	0	0	0	0	0	HTN	0	0	2	0	1	145	78	100	92	88	1	1	1.46296	2	67.5	3	1	2	2	1	0.04	5.72	>1000	880	1	. Concentric remodeling of LV (RWT=0.65) and RVE RV systolic dysfunction			1
79	F	0	0	0	0	0	0	0	0	2	0	0	1	0	0	0	0	0	IPF	0	0	2	0	1	114	86	95	124	85	1	2		2	65	1.5	2	3	4	1	0.04	4.93	10.95	3745	2	1. Dilated RV and D-shaped LV with decreased RV contractility -> c/w cor pulmonale 2. Mild resting pulmonary hypertension without IVC plethora 3. Normal LV systolic function 4. Summation of E/A wave d/t tachycardia			1
71	F	1	0	0	0	1	0	0	0	2	0	0	1	0	0	0	0	0	1	0	0	2	0	1	170	110	130	84	89	1	2		2	53.5	0	2	2	4	1	0.04	5.07	15.2	2194	2	1. Severe resting pulmonary hypertension with dilated RV & decreased RV function 2. Normal LV systolic function without definite RWMAs 3. Mild LV diastolic dysfunction (Gr.1 impaired relaxation) Suggestive of pulmonary embolism			1
74	F	1	0	0	0	1	0	0	0	1	0	1	0	0	0	0	0	0	1	0	0	2	0	1	98	60	73	96	99	1	2		2	44.5	0	2	1	4	1	0.04	1.13	3.2	3070	2	1. Dilated RV & RA with decreased RV systolic function 2. Moderate resting pulmonary hypertension -> c/w Pulmonary embolism 3. Normal LV systolic function 4. Mild LV diastolic dysfunction (Gr.1 impaired relaxation) 5. Borderline dilated tubular(40mm) portion of ascending aorta			1
61	M	0	0	0	1	0	0	0	0	2	0	0	1	0	0	0	0	0	brain tumor	0	0	2	0	1	122	74	90	165	88	1	2		2	54	3	3	3	1	1	0.04	1.63	17.12	180.2	1	1. Borderline concentric LV hypertrophy with normal LV systolic function 2. Mild LV diastolic dysfunction (Gr.1 impaied relaxation) 3. Borderline dialted tubular(40mm) portion of ascending aorta			1
77	F	1	2	0	0	0	0	0	0	2	0	0	1	0	0	0	0	0	HTN DM	0	0	1	0	1	100	53	69	80	100	1	1	1.53094	3	25.5	1.5	0	2	1	1	0.04	1.17	974	212	1	.Concentric remodeling of LV (RWT=0.56) No RWMA with normal LV systolic function			1
87	F	0	1	0	0	0	0	0	0	2	0	0	1	0	0	0	0	0	2	0	0	2	0	1	140	70	93	98	87	1	1		3	68	0	2	2	4	1	0.04	5.4	4.08	7258	2	1. Dilated RV & RA with decreased RV contractility -> R/O pulmonary thromboembolism 2. Mild resting pulmonary hypertension with IVC plethora 3. Normal LV systolic function 4. Mild LV diastolic dysfunction (Gr.1 impaired relaxation)			1
79	F	0	1	0	0	0	0	0	0	2	0	0	1	0	0	0	0	0	2	0	0	4	0	3	80	40	53	126	88	1	2		3	58	1.5	3	3	4	1	0.04	2.2	9.56	1230	1	1. Normal LV systolic function 2. Mild LV diastolic dysfunction (Gr.1 Impaired relaxation)			1
75	M	1	0	0	0	0	0	0	0	fever	0	0	0	0	0	0	0	1	HTN. Dementia	0	0	1	0	1	152	88	106	96	96	1	1	1.28456	2	37	1.5	0	2	2	1	0.05	1.18	>1000	50.5	1	Mild resting pulmonary hypertension, wnl			1
69	F	1	1	0	0	0	0	0	0	2	0	0	1	0	0	0	0	0	DM, HTN	0	0	1	0	1	175	87	116	78	97	1	1	1.46347	2	14	3	0	2	4	1	0.05	2.51	>1000	335	1	Mild resting pulmonary hypertension Mild concentric LVH (RWT=0.44) and moderate LAE			1
40	F	0	1	0	0	0	0	0	0	abd pain	0	0	0	0	0	0	1	0	2	Lt.salpingectomy	0	4	0	3	72	58	63	128	88	1	1		2	69.2	3	1	3	4	1	0.05	2.46	-	2893	2	1. Severe pulmonary hypertensoin with decreased RV contractility			1
67	F	1	0	0	0	0	0	0	0	2	0	0	1	0	0	0	0	0	1	0	0	2	0	1	100	60	73	124	85	1	1		2	70.2	1.5	2	3	4	1	0.05	3.59	4.93	3975	2	1. Dilated RV & RA with D-shaped LV 2. Decreased basal to mid RV contractility with sparing of apex 3. Moderate resting pulmonary hypertension with IVC plethora --> c/w acute pulmonary embolism 4. Summation of E/A wave d/t tachycardia			1
69	F	0	0	0	0	0	0	1	0	2	0	0	1	0	0	0	0	0	stroke	0	0	2	0	1	110	70	83	116	85	1	2		2	68	1.5	2	2	4	1	0.05	1.21	17.39	9346	2	1. Hypermobile linear structure echogenic mass in RA -> c/w Catheter related thrombus 2. Dilated RV and decreased RV contractility 3. Normal LV systolic function 4. Dilated RA			1
70	F	1	0	0	1	1	0	0	0	Rt. flank pain	0	0	0	0	0	0	1	0	1	0	0	2	0	1	150	90	110	86	88	1	2		2	39.2	0	3	2	1	1	0.05	<1	5.86	-	1	1. Mild LV diastolic dysfunction(Gr.1 impaired relaxation) 2. Mild MR 3. Borderline resting pulmonary hypertension 4. Dilated Sinus & tuburlar portion of ascending aorta			1
83	F	0	0	0	0	0	0	0	0	2	0	0	1	0	0	0	0	0	none	0	0	2	0	1	120	70	87	98	90	1	1		3	53	0	2	2	4	1	0.05	4.9	1.32	7806	2	1. 22*15mm sized non-mobile echogenic mass attached on RPA -> c/w thrombus 2. Moderate resting pulmonary hypertension with D-shaped LV 3. Decreased RV contractility with enlarged RV & RA -> c/w acute pulmonary embolism 4. Normal LV systolic function 5. Mild LV diastolic dysfunction (Gr.1 impaired relaxation) 6. Mild AR (Gr.2)			1
83	M	0	0	0	0	1	0	0	0	2	0	0	1	0	0	0	0	0	COPD, CKD, HTN	0	0	2	0	1	160	80	107	78	86	1	2	1.83719	3	57.5	6	3	4	2	1	0.05	2.67	>1000	29.6	1	AR (Gr.I) and TR (Gr.I) Moderate resting pulmonary hypertension			1
76	F	1	0	0	0	1	0	0	0	2	0	0	1	0	0	0	0	0	1	0	0	2	0	1	110	70	83	126	86	1	2		3	58	1.5	3	3	4	1	0.05	<1.0	1510	213	1	1. Decreased RV contractility with moderate pulmonary hypertension & moderate TR 2. RVE, D-shaped LV ->C/W Pulmonary embolism 3. LV diastolic dysfunction(Gr 1) 4. Mild AR			1
58	F	1	0	0	0	1	0	0	0	2	0	0	1	0	0	0	0	0	1	0	0	2	0	1	120	80	93	144	88	1	2		3	57	1.5	3	3	4	1	0.05	1.6	10	8923	2	1. Decreased RV contractility with Enlarged RV & RA 2. Moderate resting pulmonary hypertension 3. Normal LV systolic function 4. Mild LV diastolic dysfunction (Gr.1=impaired relaxation) 5. Enlarged tubular portion of ascending aorta with Mild AR 6. Mild MR			1
69	M	1	0	0	0	1	0	0	0	1,2	0	1	1	0	0	0	0	0	1	0	0	4	0	2	90	70	77	92	88	1	2	47/48	3	40	0	3	1	4	1	0.05	2.52	17.64	3141	2	1. Severe resting pulmonary hypertension without IVC plethora 2. Decreased RV contractility --> r/o Pulmonary embolism 3. Normal LV systolic function 4. Concentric LV hypertrophy with mild LV diastolic dysfunction (Gr.1 impaired relaxation)			1
80	M	1	0	0	0	0	1	0	0	Lt.leg pain	0	0	0	0	0	1	0	0	HTN, A-fib	0	0	2	0	1	144	85	105	90	94	1	1	1.22946	2	-	3	1	2	3	1	0.06	2.2	345	345	1	-			1
76	M	0	0	0	0	0	0	1	0	2	0	0	1	0	0	0	0	0	CVA	0	0	2	0	1	99	70	80	90	96	1	1	1.20703	2	50.5	0	1	2	4	1	0.06	2.26	>1000	45.6	1	RVE, RAE 3.RV systolic dysfunction 4.No RWMA			1
43	M	0	1	0	0	0	0	0	0	1	0	1	0	0	0	0	0	0	2	0	0	2	0	1	106	65	79	112	88	1	2	35/38	2	50.7	0	2	2	4	1	0.06	4.39	16.26	1992	2	1. Hypoechoic mass in Right pulmonary atery --> R/O Thrombus 2. Dilated RV and RV hypertrophy with decreased RV contractility 3. Moderate resting pulmonary hypertension and IVC Plethora with dilatation 4. D-shaped LV with normal LV systolic function --> C/W pulmonary embolism 5. Mild LV diastolic dysfunction(Gr.1 impaired relaxation)			1
83	F	1	1	0	1	0	0	0	0	hemoptysis	1	0	0	0	0	0	0	0	1,2,rectal cancer	0	0	2	0	1	109	69	82	89	87	1	2		2	64.2	2	3	3	2	1	0.06	3.96	7.08		1	-			1
81	F	1	0	0	0	0	0	1	0	2	0	0	1	0	0	0	0	0	1, dementia, dementia	0	0	2	0	1	150	80	103	124	89	1	2		3	-118.3	1.5	3	2	4	1	0.06	16.41	>20	-	1	1. Moderate resting pulmonary hypertension 2. Dilated RV & Decreased RV contractility -> c/w pulmonary embolism 3. Normal LV systolic function 4. Mild LV diastolic dysfunction(Gr.1 impaired relaxation) 5. Scanty pericardial effusion			1
87	F	1	0	0	0	1	0	1	0	2	0	0	1	0	0	0	0	0	HTN, HF, CVA	0	0	2	0	1	178	79	112	94	82	1	2	1.59344	3	78	4.5	3	3	4	1	0.06	2.5	632	282	1	EF53%, mild AS, AR(grade II), MR(grade I), RV dysfunction			1
78	M	1	0	0	0	1	0	0	0	2	0	0	1	0	0	0	0	0	HTN	0	0	2	0	1	148	88	107	112	87	1	2	1.52789	3	37.7	6	3	3	4	1	0.06	2.69	>1000	739	1	Mild RVE and both atrial enlargement RV systolic dysfunction			1
81	M	1	0	0	0	1	0	0	0	2	0	0	1	0	0	0	0	0	HTN, BPH, CKD,	0	0	2	0	1	158	91	113	118	84	1	2	1.83719	3	59.5	4.5	3	3	4	1	0.06	3.34	>1000	226	1	RVE RV systolic dysfunction Concentric remodeling of LV			1
42	M	0	0	0	0	0	0	0	0	2	0	0	1	0	0	0	0	0	none	0	0	4	0	1	90	76	81	120	87	1	2		3	36.7	0	3	1	4	1	0.06	3.92	7.46	1809	2	1. Dilated RV & RA, RV hypertrophy with decreased RV contractility -> c/w Pul. embolism with RV dysfunction 2. D-shaped LV & low normal LV systolic function 3. Mild LV diastolic dysfunction (Gr.1 impaired relaxation) 4. Moderate resting pulmonary hypertension with IVC plethora & dilatation			1
73	M	1	0	0	0	1	0	0	0	2	0	0	1	0	0	0	0	0	1	0	0	2	0	1	128	81	97	112	87	1	2		3	69.7	1.5	3	3	4	1	0.06	4.38	5.69	33997	2	both main pul. a. thromboembolism(+)			1
81	F	1	0	0	0	0	0	0	0	1	0	1	0	0	0	0	0	0	HTN	0	0	2	0	1	161	77	105	94	96	1	1	1.43333	2	47.5	0	1	2	4	1	0.07	2.83	>1000	262	1	Moderate resting pulmonary hypertension			1
32	M	1	0	0	0	0	0	0	0	1	0	1	0	0	0	0	0	0	1	0	1	2	0	2	95	80	85	128	88	1	2		3	-26.8	9	3	2	3	2	0.07	6.56	13.76	3924	2	-			1
66	M	0	0	0	0	1	0	0	0	2, mental change	0	0	1	0	0	0	0	0	parkinson dz, dementia	0	0	2	0	1	129	82	98	86	83	1	2		2	52.7	1.5	2	2	3	1	0.08	2.26	>20	104.1	1	1. Dilated RV with decreased mid RV contractility 2. Normal LV systolic function 3. Mild LV diastolic dysfunction (Gr.1 Impaired relaxation)			1
91	M	1	0	0	0	0	0	0	0	2	0	0	1	0	0	0	0	0	HTN	0	0	2	0	1	111	76	88	108	88	1	1	1.02776	2	57	1.5	2	3	4	1	0.08	3.51	>1000	649	1	Concentric remodeling of LV (RWT=0.48) and RAE 3. RV systolic dysfunction			1
81	F	1	0	0	0	0	0	0	0	2	0	0	1	0	0	0	0	0	HTN	PLIF	0	2	0	1	130	84	99	98	93	1	1	1.36	2	58.5	4.5	1	4	4	1	0.09	2.33	>1000	28.9	1	1.Concenetric remodeling of LV (RWT=0.48) 2.Decreased mid to apical RV free wall motion			1
77	M	1	0	0	0	1	0	0	0	2	0	0	1	0	0	0	0	0	1, DCMP	0	0	3	0	2	100	60	73	60	92	1	1		2	56.5	0	1	2	4	1	0.1	4.26	3.92	7771	2	1. Severe resting pulmonary hypertension with D-shaped LV 2. Decreased apical RV contractility with mildly dilated RV & RA 3. Global hypokinesia with moderate LV systolic dysfunction 4. Mild LV diastolic dysfunction (Gr.1 impaired relaxation)			1
38	M	0	1	0	1	0	0	0	0	2	0	0	1	0	0	0	0	0	2	0	0	3	0	2	110	80	90	132	94	1	2		3	61	1.5	2	2	4	1	0.1	1.61	3.26	5826	2	1. Dilated RV and decreased RV contractility with D-shaped LV => c/w Acute cor pulmonale 2. Mild resting pulmonary hypertension 3. Preserved LV systolic function 4. Mild LV diastolic dysfunction (Gr.1 imparied relaxation)			1
80	M	0	0	0	0	1	0	0	0	2	0	0	1	0	0	0	0	0	stroke	0	0	3	0	2	110	70	83	82	87	1	2	50/49	3	46.2	0	3	2	4	1	0.1	3.08	3.69	2689	2	1. Normal LV systolic function 2. Mild LV diastolic dysfunction(Gr.1 impaired relaxation) 3. Mild MR(Gr.1) 4. Mild resting pulmonary hypertension 5. Dilated tubular(=43.1mm) portion of ascending aorta -Newly developed mild pulmonary hypertension (PApr.:36 -> 51mmHg) compared with last study('13-3-21)			1
62	M	0	0	0	0	1	0	0	0	2	0	0	1	0	0	0	0	0	Kd transplant	0	0	2	0	2	160	90	113	96	87	1	2		2	28	0	2	1	4	1	0.11	6.22	10.81	11165	2	1. D-shaped LV, Dilated RV & RA with decreased RV contractility 2. Moderate resting pulmonary hypertension with IVC plethora -> R/O Pulmonary embolism 3. Concentric LV hypertrophy and nonvalvular A-fib with low normal LV systolic function 4. Dilated LA 5. Dilated tubular(45mm) portion of ascending aorta 6. Moderate functional TR			1
77	M	1	1	0	1	1	0	0	0	ca w/u CT-> PE	1	0	0	0	0	0	0	0	1,2,angina, lung ca	0	0	4	0	3	89	67	74	107	94	1	1		2	-	2.5	3	2	2	1	0.11	-	10.73	-	1	-			1
64	F	1	0	0	1	0	0	0	0	1	0	1	0	0	0	0	0	0	HTN, ureter tumor	0	0	3	0	2	110	70	83	114	89	1	2	1.63551	3	36.5	1.5	3	2	3	1	0.12	4.96	>1000	332	1	Moderate resting pulmonary hypertension TR (Gr.II)			1
88	F	1	1	0	1	0	0	0	0	2	0	0	1	0	0	0	0	0	HTN, DM, pancreatic ca	0	0	3	0	2	120	81	94	98	89	1	2	1.80913	3	62.1	3	3	3	4	1	0.15	9.15	>1000	914	2	RV systolic dysfunction RVE and RAE			1
46	F	0	0	0	0	0	0	0	0	2	0	0	1	0	0	0	0	0	none	0	0	3	0	2	100	70	80	134	99	1	1		2	53.5	1.5	1	2	4	1	0.17	5.07	4.83	3498	2	1. Dilated RV with Decreased RV contractility 2. D-shaped LV with Normal LV systolic function 3. Mild resting pulmonary hypertension with IVC plethora & dilatation 4. Mild LV diastolic dysfunction (Gr.1 impaired relaxtion)			1
78	F	0	0	0	0	1	0	0	0	4	0	0	0	1	0	0	0	0	dementia	0	0	3	0	2	100	70	80	120	83	1	2		2	36	1.5	3	3	2	1	0.18	6.62	>20	2406	2	1. Hyperdynamic LV systolic function 2. Mild LV diastolic dysfunction (Gr.1 impaired relaxation) 3. Borderline dilated tubular(40mm) portion of ascending aorta 4. Mild resting pulmonary hypertension			1
39	M	0	1	0	1	0	0	0	0	1	1	1	0	0	0	0	0	0	2	0	0	2	0	2	130	70	90	112	88	1	2		2	-	4	3	2	2	1	0.24		8.1		1	normal			1
78	M	1	1	0	0	0	0	0	0	1	0	1	0	0	0	0	0	0	HTN, DM, parkinson	0	0	4	0	3	75	60	68	120	89	0	2	1.16643	2	38	4.5	3	3	4	1	0.24	2.89	>1000	319	1	RVE and both atrial enlargement (RA>LA) RV systolic dysfunction			1
71	F	1	0	0	0	1	0	0	0	2	0	0	1	0	0	0	0	0	HF,HTN	0	0	4	0	3	89	47	61	80	84	0	2	1.7897	3	58.7	4.5	3	3	4	1	0.24	3.27	>1000	46.1	1	2.RVE, RV systolic dysfunction			1
62	F	1	1	0	1	0	0	0	0	Rt.flank pain	0	0	0	0	0	0	1	0	1,2,rectal cancer	0	0	4	0	3	80	60	67	112	87	0	2		3	65.2	2.5	3	2	4	1	0.24	2.47	18.52	-	2	1. Irregular-shaped nonmobile hypoechoic mass on right pulmonary artery -> r/o pulmonary artery thrombi 2. Dilated RV with decreased RV contractility 3. D-shaped LV and moderate resting pulmonary hypertension with IVC plethora -> c/w Acute pulmonary embolism			1
32	F	0	0	0	0	0	0	0	0	2	0	0	1	0	0	0	0	0	-	0	0	2	0	2	98	69	79	124	97	1	1	0.63719	2	55.3	4.5	0	2	4	1	0.26	5.67	>1000	130	1	RVE RV systolic dysfunction Moderate resting pulmonary hypertension with increased PVR			1
32	F	0	0	0	0	0	0	0	0	2	0	0	1	0	0	0	0	0	-	0	0	2	0	2	98	69	79	124	97	1	1	0.64	2	55.3	4.5	0	2	4	1	0.26	5.67	>1000	130	1	RVE RV systolic dysfunction Moderate resting pulmonary hypertension with increased PV			1
80	F	0	0	0	0	0	0	0	0	2	0	0	1	0	0	0	0	0	status epilepsy	0	0	3	0	2	95	75	82	84	89	1	2		2	45.7	1.5	2	2	4	1	0.27	4.52	>20	10066	2	1) Slightly deteriorated LVEF (60~65%->53%) & RV function and newly noted D-shaped LV 2) Decreased LV dimension (48/38->31/22mm) & LA dimension (27->19mm) 3) Increased RV cavity			1
66	M	0	0	0	0	1	0	0	0	2	0	0	1	0	0	0	0	0	migrane	0	0	3	0	2	130	70	90	94	89	1	2		2	52	0	2	1	4	1	0.3	11.37	13.95	1620	1	1. Moderate resting pulmonary hypertension with D-shaped LV 2. Decreased RV contractility with enlarged RV & RA 3. Concentric LVH with normal LV systolic function 4. Mild LV diastolic dysfunction (Gr.1 impaired relaxation) 5. Aneurysmal change of interatrial septum without definite shunt flow			1
80	M	0	0	0	1	1	0	0	0	2	0	0	1	0	0	0	0	0	angina, lung ca	0	0	4	0	3	80	70	73	95	89	0	2		3	58.5	0	5	3	4	1	0.31	2.78	-	-	2	1) D-shaped LV with dilated RV Dilated both atria (RA > LA)			1
82	F	1	0	0	1	0	0	0	0	2	0	0	1	0	0	0	0	0	1, bladder cancer	0	0	4	0	2	90	60	70	78	86	0	2		3	58.5	5.5	4	4	4	1	0.34	6.25	17.6	1201	2	1. Mild resting pulmonary hypertension with decreased RV contractility 2. Dilated RV & RA with D-shaped LV			1
74	F	0	0	0	1	0	0	0	0	1,2	0	1	1	0	0	0	0	0	GB cancer	0	0	2	0	2	110	70	83	118	93	1	1		2	57.5	4.5	0	4	4	1	0.42	6.69	>20	1870	1	Decreased RV contractility 3. Dilated RV & RA -> r/o Pulmonary embolism			1
30	F	0	0	0	0	0	0	0	0	1,2	0	1	1	0	0	0	0	0	-	1d ago C-sec	0	1	0	2	101	67	78	120	99	1	1	1.26565	2	-41	3	0	2	4	1	0.54	11.06	>1000	136	1	RAE and RVE Preserved LV systolic function			1
43	M	0	1	0	0	0	0	0	0	2	0	0	1	0	0	0	0	0	2	0	0	4	0	3	84	46	59	120	80	1	2		2	32.2	1.5	2	2	4	1	0.57	7.2	3.46	9942	2	1. Severe resting pulmonary hypertension with D-shaped LV 2. Dilated RV with decreased RV contractility 3. Moderate TR with dilated RA -> c/w Cor pulmonale 4. Normal LV systolic function 5. Mild LV diastolic dysfunction (Gr.1 impaired relaxation)			1
68	F	0	0	0	1	0	0	0	0	1	0	1	0	0	0	0	0	0	3	0	0	4	0	3	64	41	49	102	88	0	2		3	24.7	1.5	3	3	4	1	0.66	21.3	13.1	4173	2	1. Dilated RV & RA with RV dysfunction 2. D-shaped LV with normal LV systolic function 3. Mild resting pulmonary hypertension with IVC plethora & dilatation 4. Echogenic mobile mass in LPA & bifurcation -> Newly developed mild resting pulmonary hypertension (PApr: 38 -> 53mmHg)			1
[truncated: 10 more columns]

## Sheet: BNP <1
age	sex	HTN	DM	Hyperlipidemia	cancer	cardiopulmonary	Af	stroke	hemorrhage	main symptoms	hemoptysis	chest pain	dyspnea	syncope	leg pain	;eg swelling	abd pain	etc	under Dz	Recent Trauma or Surgery	Prior PE or DVT	EGrdae	Exo Estrogen use	Agrade	SBP	DBP	MAP	HR	SpO2	survival- 1 expired - 0	1 GW, 2 ICU, 3 TO	RV/LV	<1 - 1 1-1.5 -2 >1.5- 3	AaDO2	Wells	sPESI	PERC	2D	CT	Troponin	CKMB	D-dimer	BNP	BNP cutoff	2-D Echo	CAG	CAG finding	adm	LOS
35	M	0	1	0	0	0	0	0	0	Rt shoulder back pain	0	0	0	0	0	0	0	1	2	0	0	1	0	1	110	70	83	92	96	1	1	29/31	1	16.2	0	0	0	0	1	<0.003	0.74	0.68	19.7	1	normal,			1
49	F	0	0	0	0	0	0	0	0	Ca w/up CT-> PTE	0	0	0	0	0	0	0	0	none	0	0	1	0	1	110	70	83	84	95	1	1		1	-	0	0	0	1	1	0.004	-	-	-	1	1. Normal LV systolic function 2. Mild LV diastolic dysfunction (Gr.1 impaired relaxation)			1
79	F	1	0	0	0	0	0	0	0	2	0	0	1	0	0	0	0	0	HTN, thrombocytopenia	0	0	1	0	1	169	83	112	90	97	1	1	0.69821	1	25.5	0	0	0	1	1	0.01	1.6	>1000	127	1	AR (Gr.II), MR (Gr.I) and TR (Gr.I) 2. Moderate resting pulmonary hypertension			1
47	F	0	1	0	0	0	0	0	0	both flank pain	0	0	0	0	0	0	1	0	2	0	0	1	0	1	127	72	90	90	97	1	1	37/41	1	19.7	0	0	0	2	1	<0.003	0.55	-	75.38	1	1. Normal LV systolic function 2. Mild LV diastolic dysfunction(Gr.1 impaired relaxation) 3. Borderline resting pulmonary hypertension			1
39	M	0	1	0	0	0	0	0	0	2, Lt.flank pain	0	0	1	0	0	0	1	0	2	0	0	1	0	1	220	140	167	78	97	1	1		1	38.5	0	0	1	1	1	0.017	2.44	>20	77.15	1	1. Normal LV systolic function 2. Borderline dilated LA 3. Mild resting pulmonary hypertension			1
32	M	0	1	0	0	0	0	0	0	1	0	1	0	0	0	0	0	0	2	2m ago knee op	0	1	0	1	110	70	83	96	95	1	1	46/49	1	51.5	3	0	1	0	1	0.023	0.854	5.14	481.2	1	-			1
28	M	0	1	0	0	0	0	0	0	1	0	1	0	0	0	0	0	0	2	0	0	1	0	1	130	90	103	80	97	1	1	34/36	1	32	0	0	1	0	1	0.004	0.75	3.1	74.1	1	normal			1
70	F	1	1	0	0	0	0	0	0	1,2	0	1	1	0	0	0	0	0	1,2	0	0	1	0	1	150	90	110	89	96	1	1		1	31.7	0	0	1	0	1	0.011	3.04	1.5	339.4	1	1. Normal LV systolic function 2. Mild LV diastolic dysfunction (Gr.1 impaired relaxation) with increased LV filling pressure (E/E'=21.9) 3. Mild MR (Gr.1)			1
42	M	0	0	0	0	0	0	0	0	Lt.leg pain	0	0	0	0	1	0	0	0	-	0	0	1	0	1	119	74	89	72	93	1	1	0.762817	1	-	6	0	1	0	1	0.004	1.23	394	10.8	1	-			1
70	M	1	1	0	0	0	0	0	0	both leg pain	0	0	0	0	1	0	0	0	1,2	0	0	1	0	1	141	75	97	76	100	1	1		1	-	0	0	1	0	1	0.01	0.82	>20	83.62	1	Normal LV systolic function			1
78	F	0	1	0	0	0	0	0	0	Ca w/up CT-> PTE	0	0	0	0	0	0	0	1	2	0	0	1	0	1	145	93	110	90	95	1	1	48/51	1	-	0	0	1	0	1	0.01	-	-	-	1	1. Small LV cavity with normal LV systolic function 2. Mild LV diastolic dysfunction (Gr.1 impaired relaxation) - No significant interval change compared with last study ('16-2-5)			1
70	F	0	0	0	0	0	0	0	0	2, headache	0	0	1	1	0	0	0	1	ICH	0	0	1	0	1	166	110	129	97	97	1	1		1	-10	0	0	1	0	1	0.01	1.7	3	295.4	1	-			1
74	M	1	1	1	0	0	0	0	0	2	0	0	0	0	0	0	0	0	1,2,3	0	0	1	0	1	144	80	101	86	98	1	1		1	40	0	0	1	1	1	0.02	1.66	16.82	118.3	1	1. Normal LV systolic function 2. Mild LV diastolic dysfunction (Gr.1 Impaired relaxation)		1. Left main; Normal appearance 2. LAD; mild diffuse atherosclerosis 3. LCX; mid, severe discrete eccentric stenosis (90%) dist, severe diffuse eccentric stenosis (80~90%) OM, severe discrete eccentric stenosis (80%) 4. RCA; mid, severe discrete eccentric stenosis (80~90%)	1
26	F	0	0	0	0	0	0	0	0	hemoptysis	1	0	0	0	0	0	0	0	-	0	0	1	0	1	123	79	94	98	97	1	1	0.78	1	27	1	0	1	1	1	0.01	0.9	>1000	10	1	No RWMA 2.Normal both ventricular systolic function			1
38	F	0	0	0	0	0	0	0	0	1	0	1	0	0	0	0	0	0	none	5d ago delivery	0	1	0	1	150	100	117	80	98	1	1	35/37	1	13.2	1.5	0	1	1	1	0.01	1.23	4.35	515.3	1	normal			1
55	M	0	0	0	0	0	0	0	0	1	0	1	0	0	0	0	0	0	none	0	0	1	0	1	130	80	97	84	96	1	1		1	25	0	0	1	1	1	0.05	<1	3.34	<5	1	1. Concentric LV Remodeling with Normal LV systolic function 2. Mild LV diastolic dysfunction(Gr.1=impaired relaxation)			1
75	F	0	0	0	0	0	0	0	0	2	0	0	1	0	0	0	0	0	none	0	0	1	0	1	130	70	90	78	96	1	1		1	-	0	0	1	1	1	0.01	-	-	-	1	1. Borderline concentric LV hypertrophy with normal LV systolic function 2. Mild LV diastolic dysfunction (Gr.1 impaired relaxation) 3. Dilated tubular(43mm) portion of ascending aorta			1
67	F	1	0	0	0	0	0	0	0	2	0	0	1	0	0	0	0	0	1	0	0	1	0	1	130	80	97	60	95	1	1	42/45	1	25.5	0	0	1	1	1	0.01	<1.0	3.15	-	1	Mild LV diastolic dysfunction(Gr.1 impaired relaxation)			1
63	F	0	1	0	0	0	0	0	0	2	0	0	1	0	0	0	0	0	2	0	0	1	0	1	135	84	101	67	94	1	1	39/41	1	-	0	0	1	1	1	0.01	0.68	2.82	224.1	1	1. Normal LV systolic function 2. Mild LV diastolic dysfunction (Gr.1 impaired relaxation) 3. Mild amount of pericardial effusion			1
50	M	0	1	1	0	0	0	0	0	2	0	0	1	0	0	0	0	0	DM, hyperlipidemia	0	0	1	0	1	150	90	110	90	94	1	1	0.921372	1	-	0	0	1	1	1	0.01	-	-	-	1	Mild resting pulmonary hypertension			1
26	F	0	0	0	0	0	0	0	0	1,2	1	1	1	0	0	0	0	0	-	0	0	1	1	1	123	79	94	98	97	1	1	0.73	1	27	3	0	1	1	1	0.01	0.9	>1000	10	1	wnl			1
39	F	0	1	0	0	0	0	0	0	Rt.leg pain	0	0	0	0	1	0	0	0	2	0	0	1	0	1	150	90	110	92	98	1	1		1	0	3	0	1	1	1	0.01	-	2.85	-	1	1. Normal LV systoilic & diastolic function 2. Mild resting pulmonary hypertension			1
25	M	0	1	0	0	0	0	0	0	Lt.leg pain	0	0	0	0	1	0	0	0	2	0	0	1	0	1	110	70	83	80	94	1	1		1	-	3	0	1	1	1	0.05	<1	2.41	13.5	1	1. Borderline LVE and normal LV systolic function			1
68	F	1	1	0	0	0	0	0	0	2, both leg pain	0	0	1	0	1	0	0	0	1,2,3	0	0	1	0	1	150	90	110	84	95	1	1		1	0	0	0	1	1	1	0.05	3.1	3.77	36.5	1	1. Preserved LV systolic function 2. Mild LV diastolic dysfunction(Gr.1=impaired relaxation) 3. Mild dilated LA			1
40	M	0	1	0	0	0	0	0	0	Rt.flank pain	0	0	0	0	0	0	1	0	2	0	0	1	0	1	150	80	103	104	96	1	1	41/42	1	22	1.5	0	1	1	1	0.01	-	16.13	-	1	WNL			1
40	F	0	0	0	0	0	0	0	0	fever	0	0	0	0	0	0	0	1	none	4w ago c/sec	0	1	0	1	135	78	97	96	95	1	1		1	-	1.5	0	1	1	1	0.01	0.31	2.01	-	1	1. Perimembranous type VSD (size=3mm) with suspicious vegetation at RV side and TV chordae 2. No definite thrombus or SEC in LA and LA appendage 3. Normal pulmonary vein drainage			1
50	M	0	0	0	0	0	0	0	0	general weakness	0	0	0	0	0	0	0	1	Tb	0	0	1	0	1	120	70	87	92	97	1	1		1	19	0	0	1	1	1	0.01	-	-	-	1	-			1
72	M	0	0	0	0	0	0	0	0	OPD CT-> PTE	0	0	0	0	0	0	0	1	BPH	0	0	1	0	1	120	70	87	63	98	1	1		1	-	0	0	1	1	1	0.01	-	-	-	1	1. Normal LV systolic function 2. Mild LV diastolic dysfunction (Gr.1 Impaired relaxation)			1
69	F	1	0	0	0	0	0	0	0	ca w/up CT-> PTE	0	0	0	0	0	0	0	1	1	0	0	1	0	1	120	80	93	68	97	1	1		1	-	0	0	1	1	1	0.01	-	-	-	1	1. Mild degenerative AS 2. Normal LV systolic function 3. Mild LV diastolic dysfunction (Gr.1 impaired relaxation)			1
56	M	1	1	0	0	0	0	0	0	headache	0	0	0	0	0	0	0	1	HTN, DM	0	0	1	0	1	140	90	107	80	97	1	1	0.961834	1	32.2	0	0	1	1	1	0.01	8.27	167	24.9	1	orderline LV systolic function 3.Moderate resting pulmonary hypertension			1
72	M	0	0	0	0	0	0	0	0	2	0	0	1	0	0	0	0	0	none	0	0	1	0	1	145	85	105	96	98	1	1		1	-	0	0	2	0	1	0.01	1.21	6.03	58.94	1	Normal LV systolic function			1
59	M	0	1	0	0	0	0	0	0	2	0	0	1	0	0	0	0	0	2	3w ago hernia op	0	1	0	1	110	70	83	96	96	1	1		1	26	1.5	0	2	0	1	0.01	0.69	8.9	45.41	1	1. Normal LV systolic function 2. Mild LV diastolic dysfunction (Gr.1 impaired relaxation) 3. Mild resting pulmonary hypertension			1
59	F	0	1	0	0	0	0	0	0	Left thigh, leg, foot에 swelling, discoloration	0	0	0	0	0	1	0	0	2	0	0	1	0	1	130	80	97	74	96	1	1		1	11.5	3	0	2	0	1	0.01	2.61	>20	119.2	1	-			1
68	M	0	0	0	0	0	0	0	0	2	0	0	0	0	0	0	0	0	none	0	0	1	0	1	142	90	107	136	98	1	1		1	11.5	1.5	0	2	1	1	0.01	2.37	2.46	1418	1	1. Preserved LV systolic function 2. Mild resting pulmonary hypertension 3. Summation of E/A ratio due to tachycardia			1
60	M	0	1	0	0	0	0	0	0	hemoptysis	1	0	0	0	0	0	0	0	2	0	0	1	0	1	178	89	119	58	98	1	1		1	25	1	0	2	1	1	0.01	1.96	2.73	323	1	1. Normal LV systolic function 2. Mild LV diastolic dysfunction (Gr.1 impaired relaxation)			1
68	M	0	0	0	0	0	0	0	0	2	0	0	1	0	0	0	0	0	none	0	0	1	0	1	130	90	103	94	90	1	1		1	41	0	0	2	1	1	0.01	-	-	-	1	1. Normal LV systolic function 2. Mild LV diastolic dysfnuction (Gr.1 impaired relaxation)			1
58	M	1	1	0	0	0	0	0	0	Rt.leg swelling	0	0	0	0	0	1	0	0	1,2	0	1	1	0	1	130	84	99	64	94	1	1		1	-	3	0	2	1	1	0.03	3.15	-	45.46	1	1. Normal LV systolic function 2. Mild LV diastolic dysfunction (Gr.1 Impaired relaxation)			1
62	F	0	0	0	0	0	0	0	0	Lt.flank pain	0	0	0	0	0	0	1	0		0	0	1	0	1	160	90	113	88	94	1	1	0.712097	1	29	3	0	2	1	1	0.01	0.82	512	21.5	1	Mild resting pulmonary hypertension			1
31	M	0	0	0	0	0	0	0	0	abd distension	0	0	0	0	0	0	1	0	none	10d ago Lt.tibia fx op	1	1	0	1	130	90	103	78	98	1	1		1	-2	3	0	2	1	1	0.01	2.26	1.9	-	1	normal			1
69	M	1	0	0	0	0	0	0	0	ca w/up CT-> PTE	1	0	0	0	0	0	0	1	1	0	0	1	0	1	130	70	90	100	92	1	1		1		1	0	2	1	1	0.01	-	-	-	1	-			1
78	F	0	0	0	0	0	0	0	0	2	0	0	1	0	0	0	0	0	none	4주 전 Lt. humerus fx op	0	1	0	1	130	80	97	70	99	1	1		1	10.7	1.5	0	2	2	1	0.01	1.92	3.58	218.4	1	1. Normal LV systolic function 2. Mild LV diastolic dysfunction (Gr.1 impaired relaxation) 3. Dilated LA 4. Mild resting pulmonary hypertension			1
80	F	1	0	0	0	0	0	0	0	2	0	0	1	0	0	0	0	0	HTN, thrombocytopenia	0	0	1	0	1	169	83	112	90	97	1	1	0.841929	1	25.5	3	0	2	2	1	0.01	1.6	>1000	127	1	AR (Gr.II), MR (Gr.I) and TR (Gr.I) Moderate resting pulmonary hypertension			1
38	M	0	0	0	0	0	0	0	0	Rt.leg pain	0	0	0	0	0	1	0	0	UC	0	0	1	0	1	140	100	113	80	92	1	1		1	37	4.5	0	2	2	1	0.01	-	10.47	-	1	LV Diastolic Dysfunction(Gr 1) Moderate Pulmonary Hypertension without IVC plethora			1
56	F	0	1	0	0	0	0	0	0	Lt.leg pain	0	0	0	0	1	0	0	0	2	0	0	1	0	1	160	100	120	88	98	1	1		1	-	3	0	2	2	1	0.02	0.79	>20	528.4	1	1. Hypermobile echogenic mass attached at MV with moderate eccentric MR -> c/w Infective endocarditis 2. Moderate resting pulmonary hypertension without IVC plethora 3. Normal LV systolic function 4. Mild LV diastolic dysfunction (Gr.1 impaired relaxation) with increased LV filling pressure (E/E'=17) 5. Dilated LA			1
80	M	1	0	0	0	0	0	0	0	2	0	0	0	0	0	0	0	0	HTN, DM	0	0	1	0	1	142	52	82	88	95	1	1	0.85475	1	27.7	3	0	2	4	1	0.02	3.31	579	17.3	1	Mild RVE and RAE Mild resting pulmonary hypertension with increased PVR			1
19	F	0	1	0	0	0	0	0	0	Rt.leg pain	0	0	0	0	0	1	0	0	2	0	1	1	0	1	130	80	97	100	91	1	1		1	-	9	0	3	0	1	0.01	1.73	>5000	29.13	1				1
69	F	1	0	0	0	0	0	0	0	2	0	0	1	0	0	0	0	0	1	0	0	1	0	1	150	90	110	134	95	1	1		1	44.23	4.5	0	3	1	1	0.06	2.07	0.85	371.6	1	1. Concentric LV hypertrophy with normal LV contractility 2. Mild LV diastolic dysfunction (Gr.1 impaired relaxation) with high LV filling pressure			1
67	F	0	0	0	0	0	0	0	0	1	0	1	1	0	0	0	0	0		0	0	1	0	1	165	93	117	104	95	1	1	0.89822	1	24.5	4.5	0	3	1	1	0.01	1.08	720	11.2	1	Grade 1 diastolic dysfunction			1
38	M	0	0	0	0	0	0	0	0	Lt.leg pain	0	0	0	0	1	0	0	0	-	0	0	1	0	1	155	106	122	102	95	1	1	0.799387	1	24.5	4.5	0	3	1	1	0.01	-	756	-	1	Normal echocardiogram			1
54	M	1	0	0	0	0	0	0	0	2	0	0	1	0	0	0	0	0	1	0	0	1	0	1	110	70	83	120	95	1	1		1	37	4.5	0	3	2	1	0.01		16.66		1	1. Boderline resting pulmonary hypertension 2. Mild LV diastolic dysfunction (Gr.1 impaired relaxation) 3. Normal LV systolic function 4. Hyperdynamic interatrial septum without definite shunt flow			1
79	F	1	1	0	1	0	0	0	0	2	0	0	1	0	0	0	0	0	1,2, gastric cancer	Gastrectomy	0	1	0	1	150	80	103	72	97	1	1		1	10.5	2.5	0	3	0	1	0.01	1.03	>20	1094	1	1. Normal LV systolic function 2. Mild LV diastolic dysfunction (Gr.1 impaired relaxation) 3. Dilated tubular(47mm) portion of ascending aorta			1
37	M	0	0	0	0	0	0	0	0	hemoptysis	1	0	0	0	0	0	0	0	none	0	0	1	0	1	120	80	93	102	94	1	1		1	30.5	2.5	0	4	0	1	0.01		3.46		1	-			1
51	M	1	0	0	0	0	0	0	1	Lt.leg pain	0	0	0	0	0	1	0	0	ICH Hx. HTN, BPH	0	0	1	0	1	139	108	118	82	93	1	1	0.883714	1	36.5	7.5	0	4	1	1	0.01	1.31	>1000	<5.0	1	Concentric remodeling of LV Mild resting pulmonary hypertension			1
57	M	0	0	0	1	0	0	0	0	2	0	0	1	0	0	0	0	0	HCC	0	0	2	0	1	120	80	93	84	92	1	1	37/40	1	-	0	1	1	0	1	0.01	1.44	2.95	125.5	1	-			1
57	F	1	1	0	0	1	1	0	0	2	0	0	1	0	0	0	0	0	1,2, A.fib	0	0	2	0	1	140	90	107	82	96	1	1		1	69	1.5	1	1	0	1	0.02	1.46	>20	141.5	1	1. Borderline concentric LV hypertrophy with preserved LV systolic function 2. Mild LV diastolic dysfunction (Gr.1 impaired relaxation) 3. Borderline dilated tubular(40mm) portion of ascending aorta			1
61	F	0	0	0	1	0	0	0	0	abd pain	0	0	0	0	0	0	1	0	cervical cancer	0	0	2	0	1	130	80	97	66	95	1	1		1	-	0	1	1	0	1	0.02	1.25	1.87	45	1	-			1
46	M	1	0	0	0	0	0	0	0	Lt.hemiplegia	0	0	0	0	0	0	0	1	1	1w ago brain op	0	2	0	1	190	100	130	75	87	1	1	19/27	1	12.5	4.5	1	1	1	1	0.01	-	-	12.23	1	Concentric LV hypertrophy with normal LV systolic functio			1
75	M	1	1	0	0	1	0	0	0	OPD CT-> PTE	0	0	0	0	0	0	0	1	1,2, MI	0	0	2	0	1	127	70	88	89	95	1	1		1	-	0	1	1	0	1	0.01	-	-	-	1	-			1
60	M	1	1	0	1	0	0	0	0	ca w/up CT-> PTE	0	0	0	0	0	0	0	1	1,2, HCC	0	0	2	0	1	130	80	97	74	96	1	1		1	-	1	1	1	0	1	0.01	-	-	55	1	-			1
72	F	0	0	0	0	0	0	0	0	2	0	0	1	0	0	0	0	0	3	0	0	2	0	1	130	80	97	118	98	1	1		1	11.2	0	1	1	1	1	0.01	1.1	3.85	77.31	1	1. Normal LV systolic function 2. Mild LV diastolic dysfunction (Gr.1 impaired relaxation)			1
84	M	0	0	0	0	0	0	1	0	2	0	0	1	0	0	0	0	0	stroke	0	0	2	0	1	130	80	97	76	97	1	1		1	34.5	0	1	1	1	1	0.05	<1	>5	239	1	1. Normal LV & RV contractility 2. Mild LV diastolic dysfunction (Gr.1=impaired relaxation) 3. Enlarged sinus & tubular portion of ascending aorta with Mild to moderate AR			1
63	M	1	0	0	0	1	0	0	0	1	0	1	0	0	0	0	0	0	1,Tb	0	0	2	0	1	120	70	87	94	96	1	1		1	26	0	1	1	1	1	0.01	1.47	5.57	84.15	1	1. Concentric LV Remodeling with Normal LV systolic function 2. Mild LV diastolic dysfunction (Gr.1 impaired relaxation)			1
25	M	0	1	0	0	0	0	0	0	1,2	0	1	1	0	0	0	0	0	2	0	0	2	0	1	140	90	107	110	98	1	1		1	17	1.5	1	1	1	1	0.01	-	2.78	17.73	1	normal			1
89	M	1	1	0	0	0	0	0	0	both leg pain	0	0	0	0	1	0	0	0	1,2	0	0	2	0	1	150	100	117	80	95	1	1		1	38.2	0	1	1	1	1	0.01	0.85	10.5	751.9	1	1. Normal LV systolic function 2. Mild LV diastolic dysfunction (Gr.1 Impaired relaxation) 3. Aneurysmal change(30mm) of abdominal aorta with calcified atherosclerotic plaque (11*11mm)			1
88	F	1	0	0	0	0	0	0	0	fever	0	0	0	0	0	0	0	1	HTN	0	0	2	0	1	145	76	99	88	95	1	1	0.831487	1	36.5	0	1	1	1	1	0.07	2.78	>1000	64.1	1	Concentric remodeling of LV, wnl			1
81	F	0	0	0	0	0	0	0	0	1,2	0	1	1	0	0	0	0	0	Hepatitis	0	0	2	0	1	120	70	87	90	95	1	1		1	-	0	1	1	2	1	0.01	-	-	140.2	1	1. LV Diastolic Dysfunction(Gr 1) 2. Moderate Pulmonary Hypertension with Mild TR 3. Concentric Remodeling of LV			1
78	F	1	0	0	0	1	0	0	0	2	0	0	1	0	0	0	0	0	1, angina	0	0	2	0	1	134	54	81	69	95	1	1		1	46.3	0	1	1	4	1	0.01	2.3	-	610.8	1	HYPERDYNAMIC LV FUNCTION DILATED RIGHT VENTRICLE LEFT ATRIUM ENLARGEMENT			1
75	F	0	1	0	1	0	0	0	0	2	0	0	1	0	0	0	0	0	2, pancreas ca.	0	0	2	0	1	120	80	93	98	90	1	1		1	59.5	1	1	2	0	1	0.01	-	-	150	1	-			1
33	F	0	0	0	0	0	0	0	0	2	0	0	1	0	0	0	0	0	-	6d ago C-sec	0	2	0	1	151	93	112	54	98	1	1	0.935169	1	32	7.5	1	2	1	1	0.01	0.88	>1000	450	1	Normal both ventricular systolic function Moderate resting pulmonary hypertension			1
85	M	0	0	0	1	0	0	0	0	2	0	0	1	0	0	0	0	0	Esophageal ca	0	0	2	0	1	130	80	97	93	91	1	1		1	28	0	1	2	1	1	0.02	1.44	6.6	517.3	1	normal			1
56	M	1	0	0	0	0	0	0	0	2	0	0	1	0	0	0	0	0	1	0	0	2	0	1	140	90	107	88	89	1	1		1	42	0	1	2	1	1	0.01	0.38	0.56	51.36	1	1. Non-mobile echogenic mass in RPA -> c/w pulmonary embolism 2. Mild resting pulmonary hypertension 3. Normal LV systolic function 4. Mild LV diastolic dysfunction (Gr.1 impaired relaxation) 5. Dilated LA 6. Dilated tubular(43mm) portion of ascending aorta			1
61	F	0	1	0	0	0	0	1	0	2	0	0	1	0	0	0	0	0	1,2,Rt.MCA infarct	0	0	2	0	1	130	70	90	84	91	1	1		1	40.2	0	1	2	1	1	0.03	2.83	10.71	459.2	1	1. Normal LV systolic function 2. Mild LV diastolic dysfunction (Gr.1 impaired relaxation) 3. Dilated tubular(44mm) portion of ascending aorta 4. Mild resting pulmonary hypertension			1
79	F	0	0	0	0	1	0	0	0	2	1	0	1	0	0	0	0	0	angina	0	0	2	0	1	130	70	90	86	94	1	1		1	33.7	1	1	2	1	1	0.01	1.36	-	171.7	1	1. Round shaped hyperechogenic mass in RA -> R/O RA Lipoma or myxoma 2. Normal LV systolic function 3. Mild LV diastolic dysfunction (Gr.1 impaired relaxation)			1
29	F	0	0	0	0	1	1	0	0	2	1	0	1	0	0	0	0	0	MS,MR,AR, Afib	2	0	2	0	1	147	103	118	104	97	1	1	0.983491	1	14.4	2.5	1	2	1	1	0.01	0.4	639	109	1	Severe LAE 2.Severe MS with MR (Gr. II) d/t rheumatic origin 3.AR (Gr. III) d/t rheumatic origin			1
47	M	0	0	0	0	0	0	0	0	1	0	1	0	0	0	0	0	0	quadriplegia	0	0	2	0	1	138	87	104	98	92	1	1	0.81364	1	43.2	3	1	2	1	1	0.01	2.42	228	<5.0	1	Concentric remodeling of LV , wnl			1
72	M	0	0	0	1	0	0	0	0	2, abd pain	0	0	1	0	0	0	1	0	AOV ca, prostate ca, PTE	0	1	2	0	1	144	76	99	70	97	1	1		1	43	1.5	1	2	1	1	0.01	0.69	-	146.9	1	-			1
78	F	1	0	0	0	1	0	0	0	back pain	0	0	0	0	0	0	0	1	1, angina	0	0	2	0	1	100	60	73	60	94	1	1		1	36.2	1.5	1	2	1	1	0.01	-	-	-	1	1. Normal LV systolic function 2. Mild LV diastolic dysfunction (Gr.1 impaired relaxation) 3. Borderline resting pulmonary hypertension 4. Dilated tubular(41mm) portion of ascending aorta			1
56	M	1	0	0	0	1	0	0	0	general weakness	0	0	0	0	0	0	0	1	COPD, HTN, nephrotic syn	0	0	2	0	1	121	90	100	78	93	1	1	0.922156	1	-	4.5	1	2	1	1	0.01	-	-	119	1	Mild concentric LVH Normal LV systolic function			1
84	F	0	0	0	0	0	0	0	1	syncope	0	0	0	1	0	0	0	0	ICH	0	0	2	0	1	160	55	90	88	90	1	1	0.966501	1	42	4.5	1	2	1	1	0.09	1.21	904	1240	1	mobile RA thrombus or mass attached to interatrial septum			1
69	M	0	0	0	0	1	0	0	0	2	0	0	1	0	0	0	0	0	COPD, Tb	0	0	2	0	1	140	80	100	84	92	1	1		1	39.2	0	1	2	2	1	0.01	1.98	-	92.98	1	Newly developed mild pulmonary hypertension (PApr: 35 -> 50mmHg)			1
77	M	1	0	0	1	0	0	0	0	2	0	0	1	0	0	0	0	0	colon cancer, HTN	0	0	2	0	1	130	70	90	72	94	1	1		1	37.2	3	1	2	2	1	0.05	-	3.54	67	1	Mild resting pulmonary hypertension, normal systolic function			1
78	F	0	0	0	0	1	0	0	0	Lt.hemiplegia	0	0	0	0	0	0	0	1	HF	0	1	2	0	1	205	120	148	98	95	1	1		1	-	1.5	1	2	2	1	0.02	1.81	1.09	396	1	1. Normal LV systolic function 2. Mild LV diastolic dysfunction (Gr.1 impaired relaxation) 3. Borderline dilated tubular(40mm) portion of ascending aorta 4. Mild pulmonary hypertension			1
70	M	0	0	0	0	0	0	0	0	2	0	0	1	0	0	0	0	0	PV, CVA	0	0	2	0	1	140	78	99	88	94	1	1	0.715385	1	37.2	4	1	3	0	1	0.02	2.25	>1000	9.3	1	-			1
57	M	0	1	0	0	0	0	0	0	Lt.leg pain	0	0	0	0	1	0	0	0	2, ALS	0	0	2	0	1	155	93	114	120	100	1	1		1	31.2	6	1	3	0	1	0.09	3.82	>20	16.13	1	1. Normal LV systolic function 2. Summation of E/A wave due to tachycardia			1
67	F	0	0	0	0	1	0	0	0	2	0	0	1	0	0	0	0	0	asthma	0	0	2	0	1	144	89	107	88	97	1	1	0.680736	1	35.2	3	1	3	1	1	0.01	1.71	890	13.3	1	-			1
65	M	0	0	0	0	1	1	0	0	2, Rt.leg pain	0	0	1	0	1	0	0	0	A.fib	0	0	2	0	1	110	80	90	78	92	1	1		1	38	3	1	3	1	1	0.01	0.73	>20	36.47	1	1. Normal LV systolic function 2. Mild LV diastolic dysfunction (Gr.1 impaired relaxation)			1
68	F	1	0	0	0	0	0	0	0	2	0	0	1	0	0	0	0	0	1,3	0	0	2	0	2	176	118	137	136	91	1	1		1	36	1.5	1	3	2	1	0.01	3.27	4.6	681.6	1	1. Normal LV systolic function 2. Summation of E/A wave due to tachycardia 3. Mild resting pulmonary hypertension			1
64	F	0	0	0	0	1	0	0	0	2	0	0	1	0	0	0	0	0	PTE, DVT	0	1	2	0	1	120	80	93	92	92	1	1		1	48.2	1.5	1	3	4	1	0.02	3.61	2.74	-	1	1. Mildly dilated RV with decreased RV contractility 2. Mild resting pulmonary hypertension with dilated IVC 3. No definite RWMA with normal LV systolic function 4. Mild LV diastolic dysfunction(Gr.1 impaired relaxation) with high LV filling pressure(E/E'=16) 5. Minimal pericardial effusion			1
69	F	1	0	0	0	1	0	0	0	2	0	0	1	0	0	0	0	0	PTE, HTN, HF	0	0	2	0	2	115	72	86	118	96	1	1	0.582208	1	32	7	1	4	2	1	0.15	2.22	>1000	180	1	-			1
70	F	0	0	0	0	1	0	0	0	DVT	0	0	0	0	0	0	0	1	angina, HF	2m ago coccyx fx	1	2	0	1	130	80	97	98	89	1	1		1	-	6	1	4	1	1	0.05	-	>20	144	1	-			1
82	F	1	0	0	0	1	1	0	0	2	0	0	1	0	0	0	0	0	A-fib, HTN	0	0	2	0	1	155	81	106	120	98	1	1	0.974069	1	41	4.5	2	2	1	1	0.03	1.98	>1000	78.9	1	wnl			1
66	M	0	0	0	0	0	0	0	0	fever	0	0	0	0	0	0	0	1	DVT	0	1	4	0	2	90	60	70	100	89	1	1		1	48.7	1.5	2	4	1	1	0.17	2.27	6.95	996.1	1	1. Normal LV systolic function 2. Mild LV diastolic dysfunction (Gr.1 impaired relaxation)			1
72	M	1	1	0	0	0	0	0	0	2	0	0	1	0	0	0	0	0	HTN, DM	0	0	1	0	1	132	72	92	66	96	1	1	1.36039	2	23.7	0	0	1	0	1	0.03	1.34	>1000	38.8	1	-			1
77	F	0	0	0	0	0	0	0	0	general weakness	0	0	0	0	0	0	0	1	stroke	0	0	1	0	1	200	140	160	84	96	1	1		2	18.5	1.5	0	1	4	1	0.03	1.3	7.11	335.7	1	1. Normal LV systolic function 2. Mild LV diastolic dysfunction (Gr.1 impaired relaxation) 3. Aneurysmal change of tubular(58mm) portion of ascending aorta			1
39	F	0	0		0	0	0	0	0	2	0	0	1	0	0	0	0	0	KT syndrome	0	0	1	0	1	155	95	115	82	98	1	1	1.11032	2	25.3	3	0	1	4	1	0.01	3.1	749	-	1	RVE, RVH and RAE 2.RV systolic dysfunction 3.Severe resting pulmonary hypertension with increased PVR			1
38	F	0	0	0	0	0	0	0	0	2	0	0	1	0	0	0	0	0	-	0	0	1	0	1	120	70	87	120	98	1	1	1.28314	2	-	4.5	0	2	0	1	0.01	1.23	>1000	168	1	-			1
46	M	0	0	0	0	0	0	0	0	2	0	0	1	0	0	0	0	0	-	0	0	1	0	1	148	110	123	88	95	1	1	1.14644	2	49.5	3	0	2	0	1	0.02	2.23	929	222	1	-			1
78	F	0	0	0	0	0	0	0	0	2	0	0	1	0	0	0	0	0	-	12.11 wrist OP	0	1	0	1	149	91	110	90	97	1	1	1.32996	2	37.5	3	0	2	1	1	0.01	1.84	>1000	237	1	Eccentric LVH (RWT=0.39) and severe LAE Mild resting pulmonary hypertension			1
69	F	1	1	0	0	0	0	0	0	2	0	0	1	0	0	0	0	0	DM, HTN	0	0	1	0	1	175	87	116	78	97	1	1	1.46347	2	14	3	0	2	4	1	0.05	2.51	>1000	335	1	Mild resting pulmonary hypertension Mild concentric LVH (RWT=0.44) and moderate LAE			1
75	F	1	1	0	0	0		0	0	Lt.leg pain	0	0	0	0	0	1	0	0	HTN, DM, CKD	0	0	1	0	1	158	88	111	94	94	1	1	1.07815	2	-	3	0	2	1	1	0.01	2.24	>1000	-	1	1.Grade 1 diastolic dysfunction 3.Normal LV systolic function			1
57	F	0	0	0	0	0	0	0	0	Rt. flank pain	0	0	0	0	0	0	1	0	-	0	0	1	0	1	155	78	104	103	95	1	1	1.06358	2	32	1.5	0	2	1	1	0.01	0.93	>1000	34.3	1	No RWMA Normal LV systolic function Mild resting pulmonary hypertension			1
60	F	0	0	0	0	0	0	0	0	2	0	0	1	0	0	0	0	0	-	0	0	1	0	1	123	82	96	78	95	1	1	1.11979	2	29.5	3	0	2	2	1	0.01	1.5	>1000	36.7	1	Normal LV systolic function without RWMA Moderate pulmonary hypertension			1
73	M	1	0	0	0	0	0	0	0	2	0	0	1	0	0	0	0	0	HTN	0	0	1	0	1	152	85	107	84	98	1	1	1.00295	2	36.5	3	0	2	2	1	0.04	2.22	>1000	89.1	1	Mild concentric LVH (RWT=0.47) Mild resting pulmonary hypertension			1
75	M	1	0	0	0	0	0	0	0	fever	0	0	0	0	0	0	0	1	HTN. 치매	0	0	1	0	1	152	88	106	96	96	1	1	1.28456	2	37	1.5	0	2	2	1	0.05	1.18	>1000	50.5	1	Mild resting pulmonary hypertension, wnl			1
61	F	0	0	0	0	0	0	0	0	2	0	0	1	0	0	0	0	0	varicose, dysuria, HNP	0	0	1	0	1	160	100	120	82	96	1	1		2	43.7	1.5	0	2	4	1	0.01	0.86	12.33	193.8	1	1. Normal LV systolic function 2. Mild LV diastolic dysfunction (Gr.1 impaired relaxation) 3. Mild resting pulmonary hypertension			1
45	M	0	1	0	0	0	0	0	0	2	0	0	1	0	0	0	0	0	2	0	0	1	0	1	120	80	93	110	93	1	1		2	45.5	1.5	0	2	4	1	0.01		10.33		1	1. Dilated RV & RA with decreased RV contractility 2. D-shaped LV and mild resting pulmonary hypertension with IVC plethora			1
30	F	0	0	0	0	0	0	0	0	1,2	0	1	1	0	0	0	0	0	-	1d ago C-sec	0	1	0	2	101	67	78	120	99	1	1	1.26565	2	-41	3	0	2	4	1	0.54	11.06	>1000	136	1	RAE and RVE Preserved LV systolic function			1
49	M	0	0	0	0	0	0	0	0	1	1	1	0	0	0	0	0	0	-	0	0	1	0	1	144	89	107	84	95	1	1	1.05737	2	-1	6	0	3	0	1	0.01	4.42	>1000	44	1	-			1
52	F	0	0	0	0	0	0	0	0	2	0	0	1	0	0	0	0	0	-	0	0	1	0	1	98	73	81	100	94	1	1	1.3071	2	55	4.5	0	3	4	1	0.01	2.19	>1000	910	1	RVE and RAE 3.Functional severe TR Moderate resting pulmonary hypertension			1
63	F	0	1	0	0	0	0	0	0	1	0	1	0	0	0	0	0	0	2	0	0	1	0	1	110	70	83	78	91	1	1		2	73	3	0	3	4	1	0.01	1.71	5.19	141	1	-			1
72	M	0	0	0	0	0	0	0	0	2	1	0	1	0	0	0	0	0	varicose vein	0	0	1	0	1	136	80	99	92	91	1	1	1.01337	2	54.7	2.5	0	3	4	1	0.01	2.66	331	-	1	RVE, RVH, RAE and concentric remodeling of LV, Severe resting pul HTN			1
32	F	0	0	0	0	0	0	0	0	2	0	0	1	0	0	0	0	0	-	0	0	2	0	2	98	69	79	124	97	1	1	0.63719	2	55.3	4.5	0	2	4	1	0.26	5.67	>1000	130	1	RVE RV systolic dysfunction Moderate resting pulmonary hypertension with increased PVR			1
74	F	0	0	0	1	0	0	0	0	1,2	0	1	1	0	0	0	0	0	GB cancer	0	0	2	0	2	110	70	83	118	93	1	1		2	57.5	4.5	0	4	4	1	0.42	6.69	>20	1870	1	Decreased RV contractility 3. Dilated RV & RA -> r/o Pulmonary embolism			1
81	M	1	2	0	0	0	0	0	0	mental change	1	0	0	0	0	0	0	0	HTN,DM	0	0	2	0	1	144	77	99	68	100	1	1	1.09606	2	26.2	0	1	1	3	1	0.01	1.67	656	128	1	-			1
65	M	1	0	0	0	0	0	0	0	2	0	0	1	0	0	0	0	0	HTN	0	0	2	0	1	125	67	86	84	96	1	1	1.39863	2	30.8	0	1	1	1	1	0.01	2.46	>1000	64.7	1	normal			1
77	F	1	0	0	0	0	0	0	0	Lt.flank pain	0	0	0	0	0	0	1	0	htn	0	0	2	0	1	161	97	118	84	96	1	1	1.246	2	29.5	0	1	1	2	1	0.01	1.02	89	>1000	1	Concentric remodeling of LV, wnl
84	M	1	0	0	0	0	0	0	0	general weakness	0	0	0	0	0	0	0	1	HTN	0	0	2	0	1	124	74	91	70	97	1	1	1.18469	2	25	3	1	1	2	1	0.02	1.37	>1000	201	1	Concentric remodeling of LV (RWT=0.44) Mild resting pulmonary hypertensio			1
64	F	0	0	0	0	0	0	0	0	2	0	0	1	0	0	0	0	0	none	0	0	2	0	1	110	60	77	76	98	1	1	47/54	2		0	1	1	3	1	0.01			36.91	1	1. Normal LV systolic function 2. Mild LV diastolic dysfunction (Gr.1 impaired relaxation) 3. Mildly dilated LA 4. Moderate resting pulmonary hypertension without IVC plethora			1
73	M	0	0	0	0	1	0	0	0	1	0	1	0	0	0	0	0	0	variant angina	0	0	2	0	1	140	80	100	96	93	1	1		2	43.2	0	1	1	4	1	0.03	1.69	-	1087	1	1. Borderline concentric LV hypertrophy and preserved LV systolic function 2. Mildly dilated RV and decreased RV contractility 3. Mild LV diastolic function (Gr.1 impaired relaxation) 4. Mild resting pulmonary hypertension without IVC plethora			1
80	M	1	0	0	0	0	1	0	0	Lt.leg pain	0	0	0	0	0	1	0	0	HTN, A-fib	0	0	2	0	1	144	85	105	90	94	1	1	1.22946	2	-	3	1	2	3	1	0.06	2.2	345	345	1	-			1
84	F	0	0	0	0	0	0	0	0	2	0	0	1	0	0	0	0	0	parkinson dz	0	0	2	0	1	114	89	97	88	97	1	1	1.10335	2	24.2	4.5	1	2	1	1	0.01	1.72	949	36.3	1	No RWMA Mild resting pulmonary hypertension			1
84	F	1	0	0	0	0	0	1	0	2	0	0	1	0	0	0	0	0	HTN	0	0	2	0	1	97	63	74	80	98	1	1	1.20732	2	40.2	3	1	2	1	1	0.03	5.81	>1000	86.4	1	Moderate resting pulmonary hypertension			1
81	F	1	0	0	0	0	0	0	0	1	0	1	0	0	0	0	0	0	HTN	0	0	2	0	1	161	77	105	94	96	1	1	1.43333	2	47.5	0	1	2	4	1	0.07	2.83	>1000	262	1	Moderate resting pulmonary hypertension			1
81	F	1	1	0	0	0	0	0	0	1	0	1	0	0	0	0	0	0	HTN, DM	0	0	2	0	1	151	101	118	90	96	1	1	1.19726	2	34.7	3	1	2	1	1	0.02	2.52	>1000	971	1	Both atrial enlargement			1
82	F	1	0	0	0	0	0	0	0	general weakness	0	0	0	0	0	0	0	1	HTN	0	0	2	0	1	153	83	106	98	95	1	1	1.05737	2	27.5	6	1	2	1	1	0.01	1.71	>1000	1240	1	Preserved LV systolic function Mild resting pulmonary hypertension Normal both ventricular systolic function			1
67	F	1	1	1	0	1	0	0	0	syncope	0	0	0	1	0	0	0	0	HTN, DM, hyperlipidemia, angina	0	0	2	0	1	140	80	100	80	93	1	1	1.2182	2	49	0	1	2	2	1	0.01	1.67	>1000	16.1	1	.MIld LAE 2.No RWMA 3.Normal LV systolic dysfunction			1
78	F	0	0	0	0	1	0	0	0	2	0	0	1	0	0	0	0	0	1, angina	0	0	2	0	1	110	70	83	95	90	1	1		2	53	0	1	2	4	1	0.02	1.13	6.94	636.1	1	1. Decreased RV contractility 2. Moderate resting pulmonary hypertension without IVC plethora 3. Dilated MPA -> r/o Pulmonary embolism 4. Concentric LV hypertrophy with normal LV systolic function 5. Mild LV diastolic dysfunction (Gr.1 impaired relaxation) 6. Dilated LA 7. Dilated tubular(51mm) portion of ascending aorta			1
68	F	0	0	0	0	0	0	0	0	2	0	0	1	0	0	0	0	0	-	0	0	2	0	1	120	88	99	94	96	1	1	1.23492	2	46.7	3	1	2	4	1	0.01	2.23	>1000	176	1	.RV dilatation TR (Gr. II) and MR (Gr. I) 4.Moderate resting pulmonary hypertension			1
76	M	0	0	0	0	0	0	1	0	2	0	0	1	0	0	0	0	0	CVA	0	0	2	0	1	99	70	80	90	96	1	1	1.20703	2	50.5	0	1	2	4	1	0.06	2.26	>1000	45.6	1	RVE, RAE 3.RV systolic dysfunction 4.No RWMA			1
67	F	1	0	0	0	0	0	0	0	2	0	0	1	0	0	0	0	0	HTN	0	0	2	0	1	145	78	100	92	88	1	1	1.46296	2	67.5	3	1	2	2	1	0.04	5.72	>1000	880	1	. Concentric remodeling of LV (RWT=0.65) and RVE RV systolic dysfunction			1
69	M	1	0	0	1	0	0	0	0	2	0	0	1	0	0	0	0	0	HTN, laryngeal cancer	0	0	2	0	1	130	70	90	96	98	1	1	1.13017	2	54	4	1	2	4	1	0.02	1.66	>1000	114	1	Normal LV systolic function, RV systolic dysfunction, RVE Mild resting pulmonary hypertension			1
77	F	0	0	0	1	0	0	0	0	1	0	1	0	0	0	0	0	0	lung cancer	0	0	2	0	1	100	34	56	84	99	1	1	0.962349	2	45	1	1	2	4	1	0.03	1.93	>1000	24.4	1	RVE with systolic dysfunction (McConnell's sign), RAE Preserved LV systolic function			1
52	F	0	1	0	0	0	0	0	0	abd pain	0	0	0	0	0	0	1	0	2	0	1	2	0	1	110	60	77	78	94	1	1		2	31.5	1.5	1	2	4	1	0.01	1.95	4.29	617.6	1	1. Decreased RV contractility with severe pulmonary hypertension 2. RVE, RAE, D-shaped LV, Dilated pulmonary artery 3. Moderate TR 4. Normal LV systolic function 5. Mild LV diastolic dysfunction(Gr.1=impaired relaxation)			1
64	F	0	0	0	0	0	0	0	0	2	0	0	1	0	0	0	0	0	-	1	0	2	0	1	130	60	83	80	95	1	1	1.32582	2	40	4.5	1	3	1	1	0,01	3.1	<21	20.3	1	Mild resting pulmonary hypertension			1
58	F	0	0	0	1	0	0	0	0	2	0	0	1	0	0	0	0	0	Uterine myoma	0	0	2	0	1	130	88	102	86	99	1	1	1.06686	2	41.7	6	1	3	1	1	0,02	4.15	850	20.1	1	Mild LAE Moderate resting pulmonary hypertension			1
76	M	0	0	0	0	0	0	0	0	2	0	0	1	0	0	0	0	0	RA, BPH	both ankle fx	0	2	0	1	180	97	118	74	94	1	1	0.815334	2	54.5	4.5	1	3	4	1	0.01	1.15	>1000	14	1	Moderate resting pulmonary hypertension			1
86	F	1	0	0	0	0	0	0	0	Lt.leg pain	0	0	0	0	0	1	0	0	HTN	0	0	2	0	1	155	95	115	102	93	1	1	1.1554	2	53.5	6	1	3	2	1	0.03	1.02	>1000	135	1	No RWMA AR (Gr. I) and TR (Gr. II) Mild resting pulmonary hypertension			1
31	M	0	0	0	0	0	0	0	0	1	0	1	0	0	0	0	0	0	DVT	0	1	2	0	1	184	91	122	118	94	1	1	1.09069	2	39.1	9	1	3	4	1	0.02	3.6	801	163	1	Mild RVE with RV systolic dysfunction Moderate resting pulmonary hypertension			1
75	F	1	0	0	0	0	0	0	0	2	0	0	1	0	0	0	0	0	HTN	0	0	2	0	1	145	88	107	100	87	1	1	1.16653	2	57.5	6	1	4	1	1	0.02	2.8	>1000	57	1	TR (Gr.I) Moderate resting pulmonary hypertension			1
81	F	1	0	0	0	0	0	0	0	2	0	0	1	0	0	0	0	0	HTN	PLIF	0	2	0	1	130	84	99	98	93	1	1	1.36	2	58.5	4.5	1	4	4	1	0.09	2.33	>1000	28.9	1	1.Concenetric remodeling of LV (RWT=0.48) 2.Decreased mid to apical RV free wall motion			1
91	M	1	0	0	0	0	0	0	0	2	0	0	1	0	0	0	0	0	HTN	0	0	2	0	1	111	76	88	108	88	1	1	1.02776	2	57	1.5	2	3	4	1	0.08	3.51	>1000	649	1	Concentric remodeling of LV (RWT=0.48) and RAE 3. RV systolic dysfunction			1
32	F	0	0	0	0	0	0	0	0	2	0	0	1	0	0	0	0	0	-	0	0	2	0	2	98	69	79	124	97	1	1	0.64	2	55.3	4.5	0	2	4	1	0.26	5.67	>1000	130	1	RVE RV systolic dysfunction Moderate resting pulmonary hypertension with increased PV			1
77	M	1	1	0	1	1	0	0	0	ca w/up CT-> PTE	1	0	0	0	0	0	0	0	1,2,angina, lung ca	0	0	4	0	3	89	67	74	107	94	1	1		2	-	2.5	3	2	2	1	0.11	-	10.73	-	1	-			1
77	F	1	2	0	0	0	0	0	0	2	0	0	1	0	0	0	0	0	HTN DM	0	0	1	0	1	100	53	69	80	100	1	1	1.53094	3	25.5	1.5	0	2	1	1	0.04	1.17	974	212	1	.Concentric remodeling of LV (RWT=0.56) No RWMA with normal LV systolic function			1
46	M	0	0	0	0	0	0	0	0	2	0	0	1	0	0	0	0	0	MDD	0	0	2	0	1	121	79	93	82	92	1	1	1.5583	3	44.7	3	1	1	4	1	0.02	1.53	>1000	422	1	Multiple thrombus in RV RV systolic dysfunction Moderate resting pulmonary hypertension			1
69	M	1	0	0	0	0	0	0	0	2	0	0	1	0	0	0	0	0	1	0	0	2	0	1	130	80	97	92	82	1	1		1	63	0	1	2	4	1	0.01	-	-	456	1	1. RV hypertrophy and Mild RV dysfunction with borderline pulmonary hypertension 2. Minimal pericardial effusion 3. Normal LV systolic function			1
43	F	0	0	0	1	0	0	0	0	2	0	0	1	0	0	0	0	0	uterine myoma	1	0	2	0	1	116	74	88	92	88	1	2	0.852778	1	42.7	1.5	2	1	0	1	0.01	1.67	537	87.3	1	-			1
77	F	0	1	0	0	1	0	0	0	2	0	0	1	0	0	0	0	0	2	0	0	2	0	1	119	73	88	84	88	1	2		1	37	0	2	2	0	1	0.01	0.587	5.69	247.9	1	1. Normal LV systolic function 2. Mild LV diastolic dysfunction (Gr.1 impaired relaxation) 3. Borderlinely dilated tubular(40mm) portion of ascending aorta			1
69	M	0	0	0	0	1	0	0	0	2	0	0	1	0	0	0	0	0	COPD	0	0	2	0	1	160	90	113	88	88	1	2		1	-110.5	0	2	2	1	1	0.01	2.31	3.26	35.93	1	1. Glossly normal LV systolic function 2. Mild LV diastolic dysfunction (Gr.1 impaired relaxation) 3. Mild resting pulmonary hypertension with IVC plethora & dilatation			1
81	F	1	0	0	0	0	0	0	0	2	0	0	1	0	0	0	0	0	1, dysuria	0	0	2	0	1	120	80	93	76	89	1	2		1	38.7	0	2	2	1	1	0.03	1.93	5.57	249.5	1	1. Normal LV systolic function 2. Mild LV diastolic dysfunction (Gr.1 Impaired relaxation)			1
41	M	0	1	0	0	0	0	0	0	2	0	0	1	0	0	0	0	0	2	0	0	2	0	2	109	67	81	120	89	1	2		1	38	6	2	2	2	1	0.12	5.93	5.25	1473	1	normal			1
78	M	0	1	0	0	0	0	1	0	2	0	0	1	0	0	0	0	0	2,CVA	0	0	2	0	1	140	80	100	120	90	1	2		1	-14	3	2	3	0	1	0.04	1.45	15.7	1076	1	-			1
25	M	0	0	0	0	1	0	0	0	1,2	0	1	1	0	0	0	0	0	PTE, venous thrombosis	0	0	2	0	1	151	95	114	116	95	1	2		1	31.7	9	2	3	1	1	0.01	0.74	2.69	9.62	1	Irregular-shaped nonmobile hypoechoic mass on left pulmonary artery -> r/o			1
76	M	1	1	0	1	0	0	1	0	general weakness	0	0	0	0	0	0	0	1	1,2, AGC, cerebral infarct	0	0	2	0	1	140	100	113	112	86	1	2		1	36.5	2.5	3	2	1	1	0.07	2.57	12.32	1005	1	1. Basal septal hypertrophy and mid LV cavity obliteration 2. Nonvalvular A-fib and normal LV systolic function 3. Dilated tubular(42mm)portion of ascending aorta 4. Dilated LA - Newly noted mid LV cavity obstruction compared with last study('11-05-30)			1
35	F	0	0	0	1	0	0	0	0	2,3	0	0	1	1	0	0	0	0	none	2d ago C-sec	0	2	0	2	110	70	83	140	89	1	2		1	63	3	3	3	2	1	0.32	9.22	16.87	108.4	1	mild LV diastolic dysfunction			1
66	M	0	0	0	0	1	0	0	0	2, mental change	0	0	1	0	0	0	0	0	Parkinson, dementia	0	0	2	0	1	129	82	98	86	83	1	2		2	52.7	1.5	2	2	3	1	0.08	2.26	>20	104.1	1	1. Dilated RV with decreased mid RV contractility 2. Normal LV systolic function 3. Mild LV diastolic dysfunction (Gr.1 Impaired relaxation)			1
67	M	0	0	0	0	1	0	0	0	1,2	0	1	1	0	0	0	0	0	DVT	0	1	2	0	1	140	90	107	96	86	1	2		2	68.2	1.5	2	3	4	1	0.01	1.41	>20	32.85	1	1. RV hypertrophy(6mm) with slightly decreased RV contractility 2. Mild resting pulmonary hypertension without IVC plethora 3. Normal LV systolic function 4. Mild LV diastolic dysfunction (Gr.1 impaired relaxation) 5. Borderline dilated tubular(40mm) portion of ascending aorta 6. Hypermobile interatrial septum without definite shunt flow			1
75	F	1	0	0	1	1	0	0	0	1	0	1	0	0	0	0	0	0	1	0	0	2	0	1	110	70	83	90	87	1	2	48/46	2	66.7	0	3	1	4	1	0.02	1.58	7.71	708.6	1	1. Severe resting pulmonary hypertension with decreased RV contractility 2. Dilated RV with D-shaped LV -> Suggestive of acute pulmonary embolism 3. Mild LV diastolic dysfunction (Gr.1 impaired relaxation)			1
39	M	0	1	0	1	0	0	0	0	1	1	1	0	0	0	0	0	0	2	0	0	2	0	2	130	70	90	112	88	1	2		2	-	4	3	2	2	1	0.24		8.1		1	normal			1
70	F	1	0	0	1	1	0	0	0	Rt. flank pain	0	0	0	0	0	0	1	0	1	0	0	2	0	1	150	90	110	86	88	1	2		2	39.2	0	3	2	1	1	0.05	<1	5.86	-	1	1. Mild LV diastolic dysfunction(Gr.1 impaired relaxation) 2. Mild MR 3. Borderline resting pulmonary hypertension 4. Dilated Sinus & tuburlar portion of ascending aorta			1
61	M	0	0	0	1	0	0	0	0	2	0	0	1	0	0	0	0	0	brain tumor	0	0	2	0	1	122	74	90	165	88	1	2		2	54	3	3	3	1	1	0.04	1.63	17.12	180.2	1	1. Borderline concentric LV hypertrophy with normal LV systolic function 2. Mild LV diastolic dysfunction (Gr.1 impaied relaxation) 3. Borderline dialted tubular(40mm) portion of ascending aorta			1
66	F	0	0	0	0	1	0	0	0	1,2	0	1	1	0	0	0	0	0	angina	0	0	2	0	1	114	79	91	104	84	1	2	1.66601	2	59.2	1.5	3	3	2	1	0.02	1.35	>1000	10.9	1	TR (Gr.III) Moderate resting pulmonary hypertension			1
83	F	1	1	0	1	0	0	0	0	hemoptysis	1	0	0	0	0	0	0	0	1,2,rectal cancer	0	0	2	0	1	109	69	82	89	87	1	2		2	64.2	2	3	3	2	1	0.06	3.96	7.08		1	-			1
66	M	0	0	0	0	1	0	0	0	2	0	0	1	0	0	0	0	0	migrane	0	0	3	0	2	130	70	90	94	89	1	2		2	52	0	2	1	4	1	0.3	11.37	13.95	1620	1	1. Moderate resting pulmonary hypertension with D-shaped LV 2. Decreased RV contractility with enlarged RV & RA 3. Concentric LVH with normal LV systolic function 4. Mild LV diastolic dysfunction (Gr.1 impaired relaxation) 5. Aneurysmal change of interatrial septum without definite shunt flow			1
56	M	1	1	1	0	1	0	0	0	1,2	0	1	1	0	0	0	0	0	HTN, DM, hyperlipidemia, angina	0	0	4	0	3	70	48	55	82	89	1	2	1.45335	2	41	3	3	2	4	1	0.01	1.35	>1000	8.1	1	Borderline LV systolic function RV systolic dysfunction			1
78	M	1	1	0	0	0	0	0	0	1	0	1	0	0	0	0	0	0	HTN, DM , aprkinson	0	0	4	0	3	75	60	68	120	89	0	2	1.16643	2	38	4.5	3	3	4	1	0.24	2.89	>1000	319	1	RVE and both atrial enlargement (RA>LA) RV systolic dysfunction			1
81	F	1	1	0	0	1	0	0	0	2	0	1	0	0	0	0	0	0	1,2, angina, MDD	0	0	2	0	1	140	90	107	88	97	1	2		3	39.5	0	2	2	4	1	0.01	1.25	1.45	508	1	1) Deteriorated RV systolic function 2) Increased PA pressure (28->54mmHg) & RV cavity size compared with last study ('15-6-3)			1
81	F	1	0	0	0	0	0	1	0	2	0	0	1	0	0	0	0	0	1, stroke, dementia	0	0	2	0	1	150	80	103	124	89	1	2		3	-118.3	1.5	3	2	4	1	0.06	16.41	>20	-	1	1. Moderate resting pulmonary hypertension 2. Dilated RV & Decreased RV contractility -> c/w pulmonary embolism 3. Normal LV systolic function 4. Mild LV diastolic dysfunction(Gr.1 impaired relaxation) 5. Scanty pericardial effusion			1
66	F	0	0	0	0	1	0	0	0	2	0	0	1	0	0	0	0	0	MDD	0	0	2	0	1	114	79	91	104	84	1	2	1.84016	3	58.3	1.5	3	3	1	1	0.02	1.35	>1000	10.9	1	Moderate resting pulmonary hypertension			1
83	F	1	0	0	0	0	0	1	0	mental change	0	0	0	1	0	0	0	0	HTN, stroke	0	0	2	0	1	144	81	102	112	88	1	2	1.87461	3	46	6	3	3	2	1	0.02	0.88	>1000	41.2	1	Moderate resting pulmonary hypertension			1
76	F	1	0	0	0	1	0	0	0	2	0	0	1	0	0	0	0	0	1	0	0	2	0	1	110	70	83	126	86	1	2		3	58	1.5	3	3	4	1	0.05	<1.0	1510	213	1	1. Decreased RV contractility with moderate pulmonary hypertension & moderate TR 2. RVE, D-shaped LV ->C/W Pulmonary embolism 3. LV diastolic dysfunction(Gr 1) 4. Mild AR			1
87	F	1	0	0	0	1	0	1	0	2	0	0	1	0	0	0	0	0	HTN, HF, CVA	0	0	2	0	1	178	79	112	94	82	1	2	1.59344	3	78	4.5	3	3	4	1	0.06	2.5	632	282	1	EF53%, mild AS, AR(grade II), MR(grade I), RV dysfunction			1
78	M	1	0	0	0	1	0	0	0	2	0	0	1	0	0	0	0	0	HTN	0	0	2	0	1	148	88	107	112	87	1	2	1.52789	3	37.7	6	3	3	4	1	0.06	2.69	>1000	739	1	Mild RVE and both atrial enlargement RV systolic dysfunction			1
81	M	1	0	0	0	1	0	0	0	2	0	0	1	0	0	0	0	0	HTN, BPH, CKD,	0	0	2	0	1	158	91	113	118	84	1	2	1.83719	3	59.5	4.5	3	3	4	1	0.06	3.34	>1000	226	1	RVE RV systolic dysfunction Concentric remodeling of LV			1
66	F	0	0	0	0	1	0	0	0	2	0	0	1	0	0	0	0	0	MDD	0	0	2	0	1	114	79	91	104	84	1	2	1.66601	3	59.2	7.5	3	4	2	1	0.02	1.35	>1000	10.9	1	Moderate resting pulmonary hypertension Grade 1 diastolic dysfunction			1
83	M	0	0	0	0	1	0	0	0	2	0	0	1	0	0	0	0	0	COPD, CKD, HTN	0	0	2	0	1	160	80	107	78	86	1	2	1.83719	3	57.5	6	3	4	2	1	0.05	2.67	>1000	29.6	1	AR (Gr.I) and TR (Gr.I) Moderate resting pulmonary hypertension			1
84	F	0	0	0	0	1	0	0	0	2	0	0	1	0	0	0	0	0	천식, adrenal insufficiency	0	0	2	0	1	136	81	99	104	89	1	2	1.86923	3	69	4.5	3	4	4	1	0.03	1.49	>1000	178	1	RVE and RAE with RV pressure/volume overload state			1
64	F	1	0	0	1	0	0	0	0	1	0	1	0	0	0	0	0	0	HTN, ureter tumor	0	0	3	0	2	110	70	83	114	89	1	2	1.63551	3	36.5	1.5	3	2	3	1	0.12	4.96	>1000	332	1	Moderate resting pulmonary hypertension TR (Gr.II)			1
71	F	1	0	0	0	1	0	0	0	2	0	0	1	0	0	0	0	0	HF,HTN	0	0	4	0	3	89	47	61	80	84	0	2	1.7897	3	58.7	4.5	3	3	4	1	0.24	3.27	>1000	46.1	1	2.RVE, RV systolic dysfunction			1
79	F	0	1	0	0	0	0	0	0	2	0	0	1	0	0	0	0	0	2	0	0	4	0	3	80	40	53	126	88	1	2		3	58	1.5	3	3	4	1	0.04	2.2	9.56	1230	1	1. Normal LV systolic function 2. Mild LV diastolic dysfunction (Gr.1 Impaired relaxation)			1
76	M	0	0	0	0	1	0	0	0	2	0	0	1	0	0	0	0	0	prior PTE	0	1	2	0	1	137	88	104	98	89	1	2	1.26	2	54	4.5	2	3	4	1	0.01	-	508		1	1. RVE, RAE and RVH 2. Borderline LV systolic function			1
[truncated: 10 more columns]

## Sheet: BNP >1
age	sex	HTN	DM	hyperlipidemia	cancer	cardiopulmonary	Af	stroke	hemorrhage	main symptoms	hemoptysis	chest pain	dyspnea	syncope	leg pain	;eg swelling	abd pain	etc	under Dz	Recent Trauma or Surgery	Prior PE or DVT	EGrdae	Exo Estrogen use	Agrade	SBP	DBP	MAP	HR	SpO2	survival- 1 expired - 0	1 GW, 2 ICU, 3 TO	RV/LV	<1 - 1 1-1.5 -2 >1.5- 3	AaDO2	Wells	sPESI	PERC	2D	CT	Troponin	CKMB	D-dimer	BNP	BNP cutoff	2-D Echo	CAG	CAG finding	adm	LOS
45	F	0	0	0	0	0	0	0	0	abd pain	0	0	0	0	0	0	1	0	1, Sz, mental retardation	0	0	1	0	1	140	90	107	96	93	1	1		1	38	0	0	1	1	1	0.01	58.67	3.91	2729	2	1. Suspicious hypokinesia of basal to mid anterior wall with normal LV systolic function 2. Mild LV diastolic dysfunction (Gr.1 impaired relaxation)			1
64	F	0	0	0	0	0	0	0	0	2	0	0	1	0	0	0	0	0	1, RA	0	0	1	0	1	139	69	92	100	92	1	1		1	52	1.5	0	3	4	1	0.07	4.67	4.43	3042	2	1. Diastolic flattening of LV and borderline concentric LV hypertrophy with normal V systolic function 2. Dilated RV and RA with decreased RV contractility -> c/w Cor pulmonale 3. Mild LV diastolic dysfunction (Gr.1 impaired relaxation) 4. Borderline resting pulmonary hypertension with IVC plethora 5. Dilated LA			1
61	F	0	0	0	1	0	0	0	0	2	0	0	1	0	0	0	0	0	thyroid ca.	0	0	2	0	2	120	70	87	96	90	1	1		1	52.2	0	1	2	2	1	0.29	9.38	3.86	2277	2	1. Normal LV systolic function 2. Mild LV diastolic dysfunction (Gr.1 Impaired relaxation)			1
71	M	0	0	0	0	1	0	0	0	fever	0	0	0	0	0	0	0	1	1,2,variant angina, alcoholic liver dz	2w ago TKRA	0	2	0	1	100	50	67	74	95	1	1		1	39	1.5	1	2	1	1	0.04	1.98	12.01	1847	2	1. Normal LV systolic function 2. Mild LV diastolic dysfunction (Gr.1 Impaired relaxation) 3. Mild resting pulmonary hypertension 4. No visible vegetation on TTE			1
74	F	0	0	0	0	1	0	0	0	2	0	0	1	0	0	0	0	0	angina, CHF	0	0	2	0	1	120	70	87	104	92	1	1		1	62.5	1.5	1	3	1	1	0.04	3.17	5.87	21288	2	1) Normalized RV systolic function 2) Decreased RV cavity & PA pressure (47 -> 28mmHg) 3) Increased LV filling pressure (E/E':10 -> 18) compared with last study ('16-2-11)			1
65	F	0	0	0	0	0	0	0	0	2	0	0	1	0	0	0	0	0	PAOD	0	0	2	0	1	138	92	107	112	94	1	1		1	23.3	1.5	1	3	2	1	0.01	0.57	19.06	799.8	2	1. Normal LV systolic function 2. Mild LV diastolic dysfunction (Gr.1 Impaired relaxation) 3. Moderate resting pulmonary hypertension			1
73	F	1	0	0	0	1	0	0	0	2	0	0	1	0	0	0	0	0	1	0	0	2	0	1	160	100	120	69	87	1	2		1	50.2	1.5	2	2	1	1	0.07	3.33	>20	>35000	2	1. Nonvalvular A-fib and global hypokinesia with severe LV systolic dysfunction 2. Moderate TR with slightly decreased RV contractility 3. Borderline resting pulmonary hypertension			1
75	M	0	1	0	1	0	0	0	0	mental change	0	0	0	1	0	0	0	0	2, Graves dz, prostate ca.	0	0	2	0	1	150	90	110	102	87	1	2		1	42	1	2	2	1	1	0.02	1.57	>20	2417	2	1. Normal LV systolic function 2. Mild LV diastolic dysfunction (Gr.1 impaired relaxation)			1
86	F	1	0	0	0	1	0	0	0	2	0	0	1	0	0	0	0	0	1, s/p PCI on LAD	0	0	3	0	2	100	60	73	88	88	1	2		1	19.7	1.5	3	2	2	1	0.1	6.75	>20	5687	2	s/p PCI on p-mLAD ('06-5-11) 1. Normal LV systolic function 2. Mild LV diastolic dysfunction (Gr.1 impaired relaxation) 3. Dilated LA - No significant interval change compared with last study ('06-7-26)			1
71	F	1	0	0	0	1	0	0	0	1	0	1	0	0	0	0	0	0	1	0	0	4	0	1	90	60	70	112	98	1	2		1	10.5	0	3	2	1	1	0.04	2.72	2.73	6335	2	1. Severe resting pulmonary hypertension with IVC plethoa 2. Dilated RV & D-shaped LV with decreased RV contractility ->suggestive of acute cor pulmonale 3. Normal LV systolic function 4. Mild LV diastolic dysfunction (Gr.1 impaired relaxation)			1
76	F	0	0	0	0	0	0	0	0	general weakness	0	0	0	0	0	0	0	1	none	0	0	1	0	1	130	80	97	78	92	1	1		2	-	0	0	1	4	1	0.01	-	2.71	838.5	2	1. Low normal LV systolic function 2. Mild LV diastolic dysfunction (Gr.1 impaired relaxation) 3. Dilated LA			1
79	F	1	0	0	0	0	0	0	0	2	0	0	1	0	0	0	0	0	1, delusion d/o	0	0	2	0	1	120	80	93	76	92	1	1	50/43	2	50.7	0	1	1	4	1	0.01	2.16	-	1562	2	Severer resting pulmonary hypertension	1	1. Left main; normal appearance2. LAD; mild diffuse atherosclerosis3. LCX; mild diffuse therosclerosis4. RCA; mild diffuse atherosclerosis	1
46	F	0	1	0	0	0	0	0	0	2	0	0	1	0	0	0	0	0	2	0	0	2	0	1	154	89	111	113	91	1	1		2	49.7	1.5	1	3	4	1	0.02	4.84	3.95	1708	2	1. D-shaped LV with normal LV systolic function 2. Decreased RV contractility 3. Severe resting pulmonary hypertension 4. IVC plethora with dilatation -> c/w Acute cor pulmonale			1
62	M	0	0	0	0	1	0	0	0	2	0	0	1	0	0	0	0	0	KD transplant	0	0	2	0	2	160	90	113	96	87	1	2		2	28	0	2	1	4	1	0.11	6.22	10.81	11165	2	1. D-shaped LV, Dilated RV & RA with decreased RV contractility 2. Moderate resting pulmonary hypertension with IVC plethora -> R/O Pulmonary embolism 3. Concentric LV hypertrophy and nonvalvular A-fib with low normal LV systolic function 4. Dilated LA 5. Dilated tubular(45mm) portion of ascending aorta 6. Moderate functional TR			1
74	F	1	0	0	0	1	0	0	0	1	0	1	0	0	0	0	0	0	1	0	0	2	0	1	98	60	73	96	99	1	2		2	44.5	0	2	1	4	1	0.04	1.13	3.2	3070	2	1. Dilated RV & RA with decreased RV systolic function 2. Moderate resting pulmonary hypertension -> c/w Pulmonary embolism 3. Normal LV systolic function 4. Mild LV diastolic dysfunction (Gr.1 impaired relaxation) 5. Borderline dilated tubular(40mm) portion of ascending aorta			1
78	M	1	0	0	1	0	0	0	0	2	0	0	1	0	0	0	0	0	1, prostate ca.	0	0	2	0	1	140	90	107	107	86	1	1		2	61.5	1	2	2	4	1	0.03	2.65	7.22	2261	2	1. Moderate resting pulmonary hypertension with D-shaped LV 2. Decreased RV contractility with dilated RV 3. Dilated pulmonary artery (MPA=37.3mm) -> r/o Pulmonary embolism 3. Normal LV systolic function 4. Mild LV diastolic dysfunction (Gr.1 impaired relaxation)			1
69	F	0	0	0	0	0	0	1	0	2	0	0	1	0	0	0	0	0	stroke	0	0	2	0	1	110	70	83	116	85	1	2		2	68	1.5	2	2	4	1	0.05	1.21	17.39	9346	2	1. Hypermobile linear structure echogenic mass in RA -> c/w Catheter related thrombus 2. Dilated RV and decreased RV contractility 3. Normal LV systolic function 4. Dilated RA			1
71	F	1	0	0	0	1	0	0	0	2	0	0	1	0	0	0	0	0	1	0	0	2	0	1	170	110	130	84	89	1	2		2	53.5	0	2	2	4	1	0.04	5.07	15.2	2194	2	1. Severe resting pulmonary hypertension with dilated RV & decreased RV function 2. Normal LV systolic function without definite RWMAs 3. Mild LV diastolic dysfunction (Gr.1 impaired relaxation) Suggestive of pulmonary embolism			1
43	M	0	1	0	0	0	0	0	0	1	0	1	0	0	0	0	0	0	2	0	0	2	0	1	106	65	79	112	88	1	2	35/38	2	50.7	0	2	2	4	1	0.06	4.39	16.26	1992	2	1. Hypoechoic mass in Right pulmonary atery --> R/O Thrombus 2. Dilated RV and RV hypertrophy with decreased RV contractility 3. Moderate resting pulmonary hypertension and IVC Plethora with dilatation 4. D-shaped LV with normal LV systolic function --> C/W pulmonary embolism 5. Mild LV diastolic dysfunction(Gr.1 impaired relaxation)			1
61	M	1	0	0	0	1	0	0	0	Lt.leg pain	0	0	0	0	1	0	0	0	1	0	0	2	0	1	130	80	97	78	87	1	2		2	1	3	2	2	4	1	0.03	4.34	>20	-	2	1. Multiple hypermobile amorphorous echogenic mass on LV apex (16*14mm, 10*10mm, 8*8mm) -> c/w LV wall mural thrombi with very high embolic risk 2. Nonvalvular A-fib and global hypokinesia with severe LV systolic dysfunction 3. Decreased RV contractility 4. Mild resting pulmonry hypertension 5. Dilated both atria (LA > RA) 6. Borderline dilated tubular portion of ascending aorta (40mm)			1
67	F	1	0	0	0	0	0	0	0	2	0	0	1	0	0	0	0	0	1	0	0	2	0	1	100	60	73	124	85	1	1		2	70.2	1.5	2	3	4	1	0.05	3.59	4.93	3975	2	1. Dilated RV & RA with D-shaped LV 2. Decreased basal to mid RV contractility with sparing of apex 3. Moderate resting pulmonary hypertension with IVC plethora --> c/w acute pulmonary embolism 4. Summation of E/A wave d/t tachycardia			1
79	F	0	0	0	0	0	0	0	0	2	0	0	1	0	0	0	0	0	IPF	0	0	2	0	1	114	86	95	124	85	1	2		2	65	1.5	2	3	4	1	0.04	4.93	10.95	3745	2	1. Dilated RV and D-shaped LV with decreased RV contractility -> c/w cor pulmonale 2. Mild resting pulmonary hypertension without IVC plethora 3. Normal LV systolic function 4. Summation of E/A wave d/t tachycardia			1
77	M	1	0	0	0	1	0	0	0	2	0	0	1	0	0	0	0	0	1, DCMP	0	0	3	0	2	100	60	73	60	92	1	1		2	56.5	0	1	2	4	1	0.1	4.26	3.92	7771	2	1. Severe resting pulmonary hypertension with D-shaped LV 2. Decreased apical RV contractility with mildly dilated RV & RA 3. Global hypokinesia with moderate LV systolic dysfunction 4. Mild LV diastolic dysfunction (Gr.1 impaired relaxation)			1
46	F	0	0	0	0	0	0	0	0	2	0	0	1	0	0	0	0	0	none	0	0	3	0	2	100	70	80	134	99	1	1		2	53.5	1.5	1	2	4	1	0.17	5.07	4.83	3498	2	1. Dilated RV with Decreased RV contractility 2. D-shaped LV with Normal LV systolic function 3. Mild resting pulmonary hypertension with IVC plethora & dilatation 4. Mild LV diastolic dysfunction (Gr.1 impaired relaxtion)			1
80	F	0	0	0	0	0	0	0	0	2	0	0	1	0	0	0	0	0	status epilepsy	0	0	3	0	2	95	75	82	84	89	1	2		2	45.7	1.5	2	2	4	1	0.27	4.52	>20	10066	2	1) Slightly deteriorated LVEF (60~65%->53%) & RV function and newly noted D-shaped LV 2) Decreased LV dimension (48/38->31/22mm) & LA dimension (27->19mm) 3) Increased RV cavity			1
78	F	0	0	0	0	1	0	0	0	4	0	0	0	1	0	0	0	0	dementia	0	0	3	0	2	100	70	80	120	83	1	2		2	36	1.5	3	3	2	1	0.18	6.62	>20	2406	2	1. Hyperdynamic LV systolic function 2. Mild LV diastolic dysfunction (Gr.1 impaired relaxation) 3. Borderline dilated tubular(40mm) portion of ascending aorta 4. Mild resting pulmonary hypertension			1
40	F	0	1	0	0	0	0	0	0	abd pain	0	0	0	0	0	0	1	0	2	Lt.salpingectomy	0	4	0	3	72	58	63	128	88	1	1		2	69.2	3	1	3	4	1	0.05	2.46	-	2893	2	1. Severe pulmonary hypertensoin with decreased RV contractility			1
43	M	0	1	0	0	0	0	0	0	2	0	0	1	0	0	0	0	0	2	0	0	4	0	3	84	46	59	120	80	1	2		2	32.2	1.5	2	2	4	1	0.57	7.2	3.46	9942	2	1. Severe resting pulmonary hypertension with D-shaped LV 2. Dilated RV with decreased RV contractility 3. Moderate TR with dilated RA -> c/w Cor pulmonale 4. Normal LV systolic function 5. Mild LV diastolic dysfunction (Gr.1 impaired relaxation)			1
81	F	0	1	0	0	0	0	0	0	1,2	0	1	1	0	0	0	0	0	2	0	0	4	0	3	80	60	63	116	72	1	2		2	63	3	3	3	3	1	0.01	1.81	4370ng/ml	23357	2	Enlarged RV and D-shaped LV with RV dysfunction RA and RV enlargements, and PA hypertension is suggsted.			1
83	F	0	0	0	0	0	0	0	0	2	0	0	1	0	0	0	0	0	none	0	0	2	0	1	120	70	87	98	90	1	1		3	53	0	2	2	4	1	0.05	4.9	1.32	7806	2	1. 22*15mm sized non-mobile echogenic mass attached on RPA -> c/w thrombus 2. Moderate resting pulmonary hypertension with D-shaped LV 3. Decreased RV contractility with enlarged RV & RA -> c/w acute pulmonary embolism 4. Normal LV systolic function 5. Mild LV diastolic dysfunction (Gr.1 impaired relaxation) 6. Mild AR (Gr.2)			1
87	F	0	1	0	0	0	0	0	0	2	0	0	1	0	0	0	0	0	2	0	0	2	0	1	140	70	93	98	87	1	1		3	68	0	2	2	4	1	0.04	5.4	4.08	7258	2	1. Dilated RV & RA with decreased RV contractility -> R/O pulmonary thromboembolism 2. Mild resting pulmonary hypertension with IVC plethora 3. Normal LV systolic function 4. Mild LV diastolic dysfunction (Gr.1 impaired relaxation)			1
32	M	1	0	0	0	0	0	0	0	1	0	1	0	0	0	0	0	0	1	0	1	2	0	2	95	80	85	128	88	1	2		3	-26.8	9	3	2	3	2	0.07	6.56	13.76	3924	2	-			1
49	M	0	1	0	0	1	0	0	0	2	0	0	1	0	0	0	0	0	2	0	0	2	0	1	130	80	97	112	87	1	2		3	28	4.5	3	2	4	1	0.01	-	>20	2064	2	Dilated RV and RA, RV contractility with Moderate to severe resting pulmonary hypertension			1
63	F	0	0	0	0	1	0	0	0	2	0	0	1	0	0	0	0	0	COPD	0	0	2	0	1	150	80	103	110	69	1	2		3	33.7	1.5	3	3	4	1	0.02	1.71	3.54	16474	2	1. Severe resting pulmonary hypertension with IVC plethora 2. Dilated RV & RA with decreased RV contractility 3. Moderate to severe TR due to poor coaptation of TV -> c/w Cor pulmonale 4. Normal LV systolic function 5. Summation of E/A ratio due to tachycardia			1
58	F	1	0	0	0	1	0	0	0	2	0	0	1	0	0	0	0	0	1	0	0	2	0	1	120	80	93	144	88	1	2		3	57	1.5	3	3	4	1	0.05	1.6	10	8923	2	1. Decreased RV contractility with Enlarged RV & RA 2. Moderate resting pulmonary hypertension 3. Normal LV systolic function 4. Mild LV diastolic dysfunction (Gr.1=impaired relaxation) 5. Enlarged tubular portion of ascending aorta with Mild AR 6. Mild MR			1
73	M	1	0	0	0	1	0	0	0	2	0	0	1	0	0	0	0	0	1	0	0	2	0	1	128	81	97	112	87	1	2		3	69.7	1.5	3	3	4	1	0.06	4.38	5.69	33997	2	both main pul. a. thromboembolism(+)			1
79	F	0	1	0	0	0	0	0	0	2	0	0	1	0	0	0	0	0	2	0	0	2	0	1	98	63	75	114	80	1	2		3	92	1.5	3	3	4	1	0.03	16.08	1.93	6790	2	1. Dilated RV & RA with D-shaped LV 2. Decreased basal to mid RV contractility with sparing of apical contractility 3. Mild resting pulmonary hypertenstion -> c/w Acute pulmonary embolism			1
79	F	0	1	0	0	1	0	0	0	2	1	0	1	0	0	0	0	0	2	0	0	2	0	1	160	100	120	84	83	1	2		3	52.7	1	3	3	4	1	0.02	3.51	9.33	2100	2	1. Concentric LVH with hyperdynamic LV systolic function 2. Moderate resting pulmonary hypertension with RV hypertrophy (5.6mm) 3. Mild LV diastolic dysfunction (Gr.1 impaired relaxation) 4. Hypermobile fillform structure attached on AV -> R/O Lambl's excrescence			1
38	M	0	1	0	1	0	0	0	0	2	0	0	1	0	0	0	0	0	2	0	0	3	0	2	110	80	90	132	94	1	2		3	61	1.5	2	2	4	1	0.1	1.61	3.26	5826	2	1. Dilated RV and decreased RV contractility with D-shaped LV => c/w Acute cor pulmonale 2. Mild resting pulmonary hypertension 3. Preserved LV systolic function 4. Mild LV diastolic dysfunction (Gr.1 imparied relaxation)			1
80	M	0	0	0	0	1	0	0	0	2	0	0	1	0	0	0	0	0	stroke	0	0	3	0	2	110	70	83	82	87	1	2	50/49	3	46.2	0	3	2	4	1	0.1	3.08	3.69	2689	2	1. Normal LV systolic function 2. Mild LV diastolic dysfunction(Gr.1 impaired relaxation) 3. Mild MR(Gr.1) 4. Mild resting pulmonary hypertension 5. Dilated tubular(=43.1mm) portion of ascending aorta -Newly developed mild pulmonary hypertension (PApr.:36 -> 51mmHg) compared with last study('13-3-21)			1
88	F	1	1	0	1	0	0	0	0	2	0	0	1	0	0	0	0	0	HTN, DM, pancreatic ca	0	0	3	0	2	120	81	94	98	89	1	2	1.80913	3	62.1	3	3	3	4	1	0.15	9.15	>1000	914	2	RV systolic dysfunction RVE and RAE			1
42	M	0	0	0	0	0	0	0	0	2	0	0	1	0	0	0	0	0	없음	0	0	4	0	1	90	76	81	120	87	1	2		3	36.7	0	3	1	4	1	0.06	3.92	7.46	1809	2	1. Dilated RV & RA, RV hypertrophy with decreased RV contractility -> c/w Pul. embolism with RV dysfunction 2. D-shaped LV & low normal LV systolic function 3. Mild LV diastolic dysfunction (Gr.1 impaired relaxation) 4. Moderate resting pulmonary hypertension with IVC plethora & dilatation			1
69	M	1	0	0	0	1	0	0	0	1,2	0	1	1	0	0	0	0	0	1	0	0	4	0	2	90	70	77	92	88	1	2	47/48	3	40	0	3	1	4	1	0.05	2.52	17.64	3141	2	1. Severe resting pulmonary hypertension without IVC plethora 2. Decreased RV contractility --> r/o Pulmonary embolism 3. Normal LV systolic function 4. Concentric LV hypertrophy with mild LV diastolic dysfunction (Gr.1 impaired relaxation)			1
62	F	1	1	0	1	0	0	0	0	Rt.flank pain	0	0	0	0	0	0	1	0	1,2,rectal cancer	0	0	4	0	3	80	60	67	112	87	0	2		3	65.2	2.5	3	2	4	1	0.24	2.47	18.52	-	2	1. Irregular-shaped nonmobile hypoechoic mass on right pulmonary artery -> r/o pulmonary artery thrombi 2. Dilated RV with decreased RV contractility 3. D-shaped LV and moderate resting pulmonary hypertension with IVC plethora -> c/w Acute pulmonary embolism			1
68	M	1	0	0	0	1	0	0	0	1,2	0	1	1	0	0	0	0	0	1	0	0	4	0	1	90	58	69	72	87	1	2		3	45	0	3	2	4	1	0.01	3.43	6.87	1538	2	1. Severe resting pulmonary hypertension without IVC plethora & dilatation 2. Dilated RA & RV with decreased RV Contractility ->suggestive of Pulmonary embolism 3. Mild D-shaped basal LV with normal LV systolic function 4. Mild LV diastolic dysfunction(Gr.1 impaired relaxation) 5. Mild TR(Gr.2)		1. Left main; Normal appearance 2. LAD; Normal appearance 3. LCX; Normal appearance 4. RCA; Normal appearance	1
68	F	0	0	0	1	0	0	0	0	1	0	1	0	0	0	0	0	0	3	0	0	4	0	3	64	41	49	102	88	0	2		3	24.7	1.5	3	3	4	1	0.66	21.3	13.1	4173	2	1. Dilated RV & RA with RV dysfunction 2. D-shaped LV with normal LV systolic function 3. Mild resting pulmonary hypertension with IVC plethora & dilatation 4. Echogenic mobile mass in LPA & bifurcation -> Newly developed mild resting pulmonary hypertension (PApr: 38 -> 53mmHg)			1
82	F	1	0	0	1	0	0	0	0	2	0	0	1	0	0	0	0	0	1, bladder cancer	0	0	4	0	2	90	60	70	78	86	0	2		3	58.5	5.5	4	4	4	1	0.34	6.25	17.6	1201	2	1. Mild resting pulmonary hypertension with decreased RV contractility 2. Dilated RV & RA with D-shaped LV			1
80	M	0	0	0	1	1	0	0	0	2	0	0	1	0	0	0	0	0	angina, lung ca	0	0	4	0	3	80	70	73	95	89	0	2		3	58.5	0	5	3	4	1	0.31	2.78	-	-	2	1) D-shaped LV with dilated RV Dilated both atria (RA > LA)			1
[truncated: 10 more columns]

## Sheet: ECHO <1
age	sex	HTN	DM	hyperlipidemia	cancer	cardiopulmonary	Af	stroke	hemorrhage	main symptoms	hemoptysis	chest pain	dyspnea	syncope	leg pain	;eg swelling	abd pain	etc	under Dz	Recent Trauma or Surgery	Prior PE or DVT	EGrdae	Exo Estrogen use	Agrade	SBP	DBP	MAP	HR	SpO2	survival- 1 expired - 0	1 GW, 2 ICU, 3 TO	RV/LV	<1 - 1 1-1.5 -2 >1.5- 3	AaDO2	Wells	sPESI	PERC	2D	CT	Troponin	CKMB	D-dimer	BNP	BNP cutoff	2-D Echo	CAG	CAG finding	adm	LOS
35	M	0	1	0	0	0	0	0	0	Rt shoulder back pain	0	0	0	0	0	0	0	1	2	0	0	1	0	1	110	70	83	92	96	1	1	29/31	1	16.2	0	0	0	0	1	<0.003	0.74	0.68	19.7	1	normal,			1
32	M	0	1	0	0	0	0	0	0	1	0	1	0	0	0	0	0	0	2	2m ago Knee op	0	1	0	1	110	70	83	96	95	1	1	46/49	1	51.5	3	0	1	0	1	0.023	0.854	5.14	481.2	1	-			1
28	M	0	1	0	0	0	0	0	0	1	0	1	0	0	0	0	0	0	2	0	0	1	0	1	130	90	103	80	97	1	1	34/36	1	32	0	0	1	0	1	0.004	0.75	3.1	74.1	1	normal			1
70	F	1	1	0	0	0	0	0	0	1,2	0	1	1	0	0	0	0	0	1,2	0	0	1	0	1	150	90	110	89	96	1	1		1	31.7	0	0	1	0	1	0.011	3.04	1.5	339.4	1	1. Normal LV systolic function 2. Mild LV diastolic dysfunction (Gr.1 impaired relaxation) with increased LV filling pressure (E/E'=21.9) 3. Mild MR (Gr.1)			1
42	M	0	0	0	0	0	0	0	0	Lt.leg pain	0	0	0	0	1	0	0	0	-	0	0	1	0	1	119	74	89	72	93	1	1	0.762817	1	-	6	0	1	0	1	0.004	1.23	394	10.8	1	-			1
70	M	1	1	0	0	0	0	0	0	both leg pain	0	0	0	0	1	0	0	0	1,2	0	0	1	0	1	141	75	97	76	100	1	1		1	-	0	0	1	0	1	0.01	0.82	>20	83.62	1	Normal LV systolic function			1
78	F	0	1	0	0	0	0	0	0	ca w/U CT -> PE	0	0	0	0	0	0	0	1	2	0	0	1	0	1	145	93	110	90	95	1	1	48/51	1	-	0	0	1	0	1	0.01	-	-	-	1	1. Small LV cavity with normal LV systolic function 2. Mild LV diastolic dysfunction (Gr.1 impaired relaxation) - No significant interval change compared with last study ('16-2-5)			1
70	F	0	0	0	0	0	0	0	0	2, headache	0	0	1	1	0	0	0	1	ICH	0	0	1	0	1	166	110	129	97	97	1	1		1	-10	0	0	1	0	1	0.01	1.7	3	295.4	1	-			1
72	M	0	0	0	0	0	0	0	0	2	0	0	1	0	0	0	0	0	None	0	0	1	0	1	145	85	105	96	98	1	1		1	-	0	0	2	0	1	0.01	1.21	6.03	58.94	1	Normal LV systolic function			1
59	M	0	1	0	0	0	0	0	0	2	0	0	1	0	0	0	0	0	2	3w ago hernia op	0	1	0	1	110	70	83	96	96	1	1		1	26	1.5	0	2	0	1	0.01	0.69	8.9	45.41	1	1. Normal LV systolic function 2. Mild LV diastolic dysfunction (Gr.1 impaired relaxation) 3. Mild resting pulmonary hypertension			1
59	F	0	1	0	0	0	0	0	0	Left thigh, leg, foot에 swelling, discoloration	0	0	0	0	0	1	0	0	2	0	0	1	0	1	130	80	97	74	96	1	1		1	11.5	3	0	2	0	1	0.01	2.61	>20	119.2	1	-			1
19	F	0	1	0	0	0	0	0	0	Rt.leg pain	0	0	0	0	0	1	0	0	2	0	1	1	0	1	130	80	97	100	91	1	1		1	-	9	0	3	0	1	0.01	1.73	>5000	29.13	1				1
79	F	1	1	0	1	0	0	0	0	2	0	0	1	0	0	0	0	0	1,2, gastric cancer	Gastrectomy	0	1	0	1	150	80	103	72	97	1	1		1	10.5	2.5	0	3	0	1	0.01	1.03	>20	1094	1	1. Normal LV systolic function 2. Mild LV diastolic dysfunction (Gr.1 impaired relaxation) 3. Dilated tubular(47mm) portion of ascending aorta			1
37	M	0	0	0	0	0	0	0	0	hemoptysis	1	0	0	0	0	0	0	0	none	0	0	1	0	1	120	80	93	102	94	1	1		1	30.5	2.5	0	4	0	1	0.01		3.46		1	-			1
57	M	0	0	0	1	0	0	0	0	2	0	0	1	0	0	0	0	0	HCC	0	0	2	0	1	120	80	93	84	92	1	1	37/40	1	-	0	1	1	0	1	0.01	1.44	2.95	125.5	1	-			1
57	F	1	1	0	0	1	1	0	0	2	0	0	1	0	0	0	0	0	1,2, A.fib	0	0	2	0	1	140	90	107	82	96	1	1		1	69	1.5	1	1	0	1	0.02	1.46	>20	141.5	1	1. Borderline concentric LV hypertrophy with preserved LV systolic function 2. Mild LV diastolic dysfunction (Gr.1 impaired relaxation) 3. Borderline dilated tubular(40mm) portion of ascending aorta			1
61	F	0	0	0	1	0	0	0	0	abd pain	0	0	0	0	0	0	1	0	cervical cancer	0	0	2	0	1	130	80	97	66	95	1	1		1	-	0	1	1	0	1	0.02	1.25	1.87	45	1	-			1
75	M	1	1	0	0	1	0	0	0	OPD CT -> PE	0	0	0	0	0	0	0	1	1,2, MI	0	0	2	0	1	127	70	88	89	95	1	1		1	-	0	1	1	0	1	0.01	-	-	-	1	-			1
60	M	1	1	0	1	0	0	0	0	ca w/U CT -> PE	0	0	0	0	0	0	0	1	1,2, HCC	0	0	2	0	1	130	80	97	74	96	1	1		1	-	1	1	1	0	1	0.01	-	-	55	1	-			1
75	F	0	1	0	1	0	0	0	0	2	0	0	1	0	0	0	0	0	2, pancreas ca.	0	0	2	0	1	120	80	93	98	90	1	1		1	59.5	1	1	2	0	1	0.01	-	-	150	1	-			1
70	M	0	0	0	0	0	0	0	0	2	0	0	1	0	0	0	0	0	PV, CVA	0	0	2	0	1	140	78	99	88	94	1	1	0.715385	1	37.2	4	1	3	0	1	0.02	2.25	>1000	9.3	1	-			1
57	M	0	1	0	0	0	0	0	0	Lt.leg pain	0	0	0	0	1	0	0	0	2, ALS	0	0	2	0	1	155	93	114	120	100	1	1		1	31.2	6	1	3	0	1	0.09	3.82	>20	16.13	1	1. Normal LV systolic function 2. Summation of E/A wave due to tachycardia			1
72	M	1	1	0	0	0	0	0	0	2	0	0	1	0	0	0	0	0	HTN, DM	0	0	1	0	1	132	72	92	66	96	1	1	1.36039	2	23.7	0	0	1	0	1	0.03	1.34	>1000	38.8	1	-			1
38	F	0	0	0	0	0	0	0	0	2	0	0	1	0	0	0	0	0	-	0	0	1	0	1	120	70	87	120	98	1	1	1.28314	2	-	4.5	0	2	0	1	0.01	1.23	>1000	168	1	-			1
46	M	0	0	0	0	0	0	0	0	2	0	0	1	0	0	0	0	0	-	0	0	1	0	1	148	110	123	88	95	1	1	1.14644	2	49.5	3	0	2	0	1	0.02	2.23	929	222	1	-			1
49	M	0	0	0	0	0	0	0	0	1	1	1	0	0	0	0	0	0	-	0	0	1	0	1	144	89	107	84	95	1	1	1.05737	2	-1	6	0	3	0	1	0.01	4.42	>1000	44	1	-			1
49	F	0	0	0	0	0	0	0	0	ca w/U CT -> PE	0	0	0	0	0	0	0	0	없음	0	0	1	0	1	110	70	83	84	95	1	1		1	-	0	0	0	1	1	0.004	-	-	-	1	1. Normal LV systolic function 2. Mild LV diastolic dysfunction (Gr.1 impaired relaxation)			1
79	F	1	0	0	0	0	0	0	0	2	0	0	1	0	0	0	0	0	HTN, thrombocytopenia	0	0	1	0	1	169	83	112	90	97	1	1	0.69821	1	25.5	0	0	0	1	1	0.01	1.6	>1000	127	1	AR (Gr.II), MR (Gr.I) and TR (Gr.I) 2. Moderate resting pulmonary hypertension			1
39	M	0	1	0	0	0	0	0	0	2, Lt.flank pain	0	0	1	0	0	0	1	0	2	0	0	1	0	1	220	140	167	78	97	1	1		1	38.5	0	0	1	1	1	0.017	2.44	>20	77.15	1	1. Normal LV systolic function 2. Borderline dilated LA 3. Mild resting pulmonary hypertension			1
74	M	1	1	1	0	0	0	0	0	2	0	0	0	0	0	0	0	0	1,2,3	0	0	1	0	1	144	80	101	86	98	1	1		1	40	0	0	1	1	1	0.02	1.66	16.82	118.3	1	1. Normal LV systolic function 2. Mild LV diastolic dysfunction (Gr.1 Impaired relaxation)		1. Left main; Normal appearance 2. LAD; mild diffuse atherosclerosis 3. LCX; mid, severe discrete eccentric stenosis (90%) dist, severe diffuse eccentric stenosis (80~90%) OM, severe discrete eccentric stenosis (80%) 4. RCA; mid, severe discrete eccentric stenosis (80~90%)	1
26	F	0	0	0	0	0	0	0	0	hemoptysis	1	0	0	0	0	0	0	0	-	0	0	1	0	1	123	79	94	98	97	1	1	0.78	1	27	1	0	1	1	1	0.01	0.9	>1000	10	1	No RWMA 2.Normal both ventricular systolic function			1
38	F	0	0	0	0	0	0	0	0	1	0	1	0	0	0	0	0	0	none	5d ago delivery	0	1	0	1	150	100	117	80	98	1	1	35/37	1	13.2	1.5	0	1	1	1	0.01	1.23	4.35	515.3	1	normal			1
55	M	0	0	0	0	0	0	0	0	1	0	1	0	0	0	0	0	0	none	0	0	1	0	1	130	80	97	84	96	1	1		1	25	0	0	1	1	1	0.05	<1	3.34	<5	1	1. Concentric LV Remodeling with Normal LV systolic function 2. Mild LV diastolic dysfunction(Gr.1=impaired relaxation)			1
75	F	0	0	0	0	0	0	0	0	2	0	0	1	0	0	0	0	0	none	0	0	1	0	1	130	70	90	78	96	1	1		1	-	0	0	1	1	1	0.01	-	-	-	1	1. Borderline concentric LV hypertrophy with normal LV systolic function 2. Mild LV diastolic dysfunction (Gr.1 impaired relaxation) 3. Dilated tubular(43mm) portion of ascending aorta			1
67	F	1	0	0	0	0	0	0	0	2	0	0	1	0	0	0	0	0	1	0	0	1	0	1	130	80	97	60	95	1	1	42/45	1	25.5	0	0	1	1	1	0.01	<1.0	3.15	-	1	Mild LV diastolic dysfunction(Gr.1 impaired relaxation)			1
63	F	0	1	0	0	0	0	0	0	2	0	0	1	0	0	0	0	0	2	0	0	1	0	1	135	84	101	67	94	1	1	39/41	1	-	0	0	1	1	1	0.01	0.68	2.82	224.1	1	1. Normal LV systolic function 2. Mild LV diastolic dysfunction (Gr.1 impaired relaxation) 3. Mild amount of pericardial effusion			1
50	M	0	1	1	0	0	0	0	0	2	0	0	1	0	0	0	0	0	DM, Hyperlipidemia	0	0	1	0	1	150	90	110	90	94	1	1	0.921372	1	-	0	0	1	1	1	0.01	-	-	-	1	Mild resting pulmonary hypertension			1
26	F	0	0	0	0	0	0	0	0	1,2	1	1	1	0	0	0	0	0	-	0	0	1	1	1	123	79	94	98	97	1	1	0.73	1	27	3	0	1	1	1	0.01	0.9	>1000	10	1	wnl			1
39	F	0	1	0	0	0	0	0	0	Rt.leg pain	0	0	0	0	1	0	0	0	2	0	0	1	0	1	150	90	110	92	98	1	1		1	0	3	0	1	1	1	0.01	-	2.85	-	1	1. Normal LV systoilic & diastolic function 2. Mild resting pulmonary hypertension			1
25	M	0	1	0	0	0	0	0	0	Lt.leg pain	0	0	0	0	1	0	0	0	2	0	0	1	0	1	110	70	83	80	94	1	1		1	-	3	0	1	1	1	0.05	<1	2.41	13.5	1	1. Borderline LVE and normal LV systolic function			1
68	F	1	1	0	0	0	0	0	0	2, both leg pain	0	0	1	0	1	0	0	0	1,2,3	0	0	1	0	1	150	90	110	84	95	1	1		1	0	0	0	1	1	1	0.05	3.1	3.77	36.5	1	1. Preserved LV systolic function 2. Mild LV diastolic dysfunction(Gr.1=impaired relaxation) 3. Mild dilated LA			1
40	M	0	1	0	0	0	0	0	0	Rt.flank pain	0	0	0	0	0	0	1	0	2	0	0	1	0	1	150	80	103	104	96	1	1	41/42	1	22	1.5	0	1	1	1	0.01	-	16.13	-	1	WNL			1
40	F	0	0	0	0	0	0	0	0	fever	0	0	0	0	0	0	0	1	none	4w ago c/sec	0	1	0	1	135	78	97	96	95	1	1		1	-	1.5	0	1	1	1	0.01	0.31	2.01	-	1	1. Perimembranous type VSD (size=3mm) with suspicious vegetation at RV side and TV chordae 2. No definite thrombus or SEC in LA and LA appendage 3. Normal pulmonary vein drainage			1
50	M	0	0	0	0	0	0	0	0	general weakness	0	0	0	0	0	0	0	1	TB	0	0	1	0	1	120	70	87	92	97	1	1		1	19	0	0	1	1	1	0.01	-	-	-	1	-			1
72	M	0	0	0	0	0	0	0	0	OPD CT -> PE	0	0	0	0	0	0	0	1	BPH	0	0	1	0	1	120	70	87	63	98	1	1		1	-	0	0	1	1	1	0.01	-	-	-	1	1. Normal LV systolic function 2. Mild LV diastolic dysfunction (Gr.1 Impaired relaxation)			1
69	F	1	0	0	0	0	0	0	0	ca w/U CT -> PE	0	0	0	0	0	0	0	1	1	0	0	1	0	1	120	80	93	68	97	1	1		1	-	0	0	1	1	1	0.01	-	-	-	1	1. Mild degenerative AS 2. Normal LV systolic function 3. Mild LV diastolic dysfunction (Gr.1 impaired relaxation)			1
56	M	1	1	0	0	0	0	0	0	headache	0	0	0	0	0	0	0	1	HTN, DM	0	0	1	0	1	140	90	107	80	97	1	1	0.961834	1	32.2	0	0	1	1	1	0.01	8.27	167	24.9	1	orderline LV systolic function 3.Moderate resting pulmonary hypertension			1
68	M	0	0	0	0	0	0	0	0	2	0	0	0	0	0	0	0	0	none	0	0	1	0	1	142	90	107	136	98	1	1		1	11.5	1.5	0	2	1	1	0.01	2.37	2.46	1418	1	1. Preserved LV systolic function 2. Mild resting pulmonary hypertension 3. Summation of E/A ratio due to tachycardia			1
60	M	0	1	0	0	0	0	0	0	hemoptysis	1	0	0	0	0	0	0	0	2	0	0	1	0	1	178	89	119	58	98	1	1		1	25	1	0	2	1	1	0.01	1.96	2.73	323	1	1. Normal LV systolic function 2. Mild LV diastolic dysfunction (Gr.1 impaired relaxation)			1
68	M	0	0	0	0	0	0	0	0	2	0	0	1	0	0	0	0	0	none	0	0	1	0	1	130	90	103	94	90	1	1		1	41	0	0	2	1	1	0.01	-	-	-	1	1. Normal LV systolic function 2. Mild LV diastolic dysfnuction (Gr.1 impaired relaxation)			1
58	M	1	1	0	0	0	0	0	0	Rt.leg swelling	0	0	0	0	0	1	0	0	1,2	0	1	1	0	1	130	84	99	64	94	1	1		1	-	3	0	2	1	1	0.03	3.15	-	45.46	1	1. Normal LV systolic function 2. Mild LV diastolic dysfunction (Gr.1 Impaired relaxation)			1
62	F	0	0	0	0	0	0	0	0	Lt.flank pain	0	0	0	0	0	0	1	0		0	0	1	0	1	160	90	113	88	94	1	1	0.712097	1	29	3	0	2	1	1	0.01	0.82	512	21.5	1	Mild resting pulmonary hypertension			1
31	M	0	0	0	0	0	0	0	0	abd distension	0	0	0	0	0	0	1	0	none	10d ago Lt.tibia fx op	1	1	0	1	130	90	103	78	98	1	1		1	-2	3	0	2	1	1	0.01	2.26	1.9	-	1	normal			1
69	M	1	0	0	0	0	0	0	0	ca w/U CT -> PE	1	0	0	0	0	0	0	1	1	0	0	1	0	1	130	70	90	100	92	1	1		1		1	0	2	1	1	0.01	-	-	-	1	-			1
69	F	1	0	0	0	0	0	0	0	2	0	0	1	0	0	0	0	0	1	0	0	1	0	1	150	90	110	134	95	1	1		1	44.23	4.5	0	3	1	1	0.06	2.07	0.85	371.6	1	1. Concentric LV hypertrophy with normal LV contractility 2. Mild LV diastolic dysfunction (Gr.1 impaired relaxation) with high LV filling pressure			1
67	F	0	0	0	0	0	0	0	0	1	0	1	1	0	0	0	0	0		0	0	1	0	1	165	93	117	104	95	1	1	0.89822	1	24.5	4.5	0	3	1	1	0.01	1.08	720	11.2	1	Grade 1 diastolic dysfunction			1
38	M	0	0	0	0	0	0	0	0	Lt.leg pain	0	0	0	0	1	0	0	0	-	0	0	1	0	1	155	106	122	102	95	1	1	0.799387	1	24.5	4.5	0	3	1	1	0.01	-	756	-	1	Normal echocardiogram			1
51	M	1	0	0	0	0	0	0	1	Lt.leg pain	0	0	0	0	0	1	0	0	ICH Hx. HTN, BPH	0	0	1	0	1	139	108	118	82	93	1	1	0.883714	1	36.5	7.5	0	4	1	1	0.01	1.31	>1000	<5.0	1	Concentric remodeling of LV Mild resting pulmonary hypertension			1
46	M	1	0	0	0	0	0	0	0	Lt.hemiplegia	0	0	0	0	0	0	0	1	1	7d ago brain op	0	2	0	1	190	100	130	75	87	1	1	19/27	1	12.5	4.5	1	1	1	1	0.01	-	-	12.23	1	Concentric LV hypertrophy with normal LV systolic functio			1
72	F	0	0	0	0	0	0	0	0	2	0	0	1	0	0	0	0	0	3	0	0	2	0	1	130	80	97	118	98	1	1		1	11.2	0	1	1	1	1	0.01	1.1	3.85	77.31	1	1. Normal LV systolic function 2. Mild LV diastolic dysfunction (Gr.1 impaired relaxation)			1
84	M	0	0	0	0	0	0	1	0	2	0	0	1	0	0	0	0	0	stroke	0	0	2	0	1	130	80	97	76	97	1	1		1	34.5	0	1	1	1	1	0.05	<1	>5	239	1	1. Normal LV & RV contractility 2. Mild LV diastolic dysfunction (Gr.1=impaired relaxation) 3. Enlarged sinus & tubular portion of ascending aorta with Mild to moderate AR			1
63	M	1	0	0	0	1	0	0	0	1	0	1	0	0	0	0	0	0	1,Tb	0	0	2	0	1	120	70	87	94	96	1	1		1	26	0	1	1	1	1	0.01	1.47	5.57	84.15	1	1. Concentric LV Remodeling with Normal LV systolic function 2. Mild LV diastolic dysfunction (Gr.1 impaired relaxation)			1
25	M	0	1	0	0	0	0	0	0	1,2	0	1	1	0	0	0	0	0	2	0	0	2	0	1	140	90	107	110	98	1	1		1	17	1.5	1	1	1	1	0.01	-	2.78	17.73	1	normal			1
89	M	1	1	0	0	0	0	0	0	both leg pain	0	0	0	0	1	0	0	0	1,2	0	0	2	0	1	150	100	117	80	95	1	1		1	38.2	0	1	1	1	1	0.01	0.85	10.5	751.9	1	1. Normal LV systolic function 2. Mild LV diastolic dysfunction (Gr.1 Impaired relaxation) 3. Aneurysmal change(30mm) of abdominal aorta with calcified atherosclerotic plaque (11*11mm)			1
88	F	1	0	0	0	0	0	0	0	fever	0	0	0	0	0	0	0	1	HTN	0	0	2	0	1	145	76	99	88	95	1	1	0.831487	1	36.5	0	1	1	1	1	0.07	2.78	>1000	64.1	1	Concentric remodeling of LV, wnl			1
33	F	0	0	0	0	0	0	0	0	2	0	0	1	0	0	0	0	0	-	6d ago C-sec	0	2	0	1	151	93	112	54	98	1	1	0.935169	1	32	7.5	1	2	1	1	0.01	0.88	>1000	450	1	Normal both ventricular systolic function Moderate resting pulmonary hypertension			1
85	M	0	0	0	1	0	0	0	0	2	0	0	1	0	0	0	0	0	Esophageal ca	0	0	2	0	1	130	80	97	93	91	1	1		1	28	0	1	2	1	1	0.02	1.44	6.6	517.3	1	normal			1
56	M	1	0	0	0	0	0	0	0	2	0	0	1	0	0	0	0	0	1	0	0	2	0	1	140	90	107	88	89	1	1		1	42	0	1	2	1	1	0.01	0.38	0.56	51.36	1	1. Non-mobile echogenic mass in RPA -> c/w pulmonary embolism 2. Mild resting pulmonary hypertension 3. Normal LV systolic function 4. Mild LV diastolic dysfunction (Gr.1 impaired relaxation) 5. Dilated LA 6. Dilated tubular(43mm) portion of ascending aorta			1
61	F	0	1	0	0	0	0	1	0	2	0	0	1	0	0	0	0	0	1,2,Rt.MCA infarct	0	0	2	0	1	130	70	90	84	91	1	1		1	40.2	0	1	2	1	1	0.03	2.83	10.71	459.2	1	1. Normal LV systolic function 2. Mild LV diastolic dysfunction (Gr.1 impaired relaxation) 3. Dilated tubular(44mm) portion of ascending aorta 4. Mild resting pulmonary hypertension			1
79	F	0	0	0	0	1	0	0	0	2	1	0	1	0	0	0	0	0	angina	0	0	2	0	1	130	70	90	86	94	1	1		1	33.7	1	1	2	1	1	0.01	1.36	-	171.7	1	1. Round shaped hyperechogenic mass in RA -> R/O RA Lipoma or myxoma 2. Normal LV systolic function 3. Mild LV diastolic dysfunction (Gr.1 impaired relaxation)			1
29	F	0	0	0	0	1	1	0	0	2	1	0	1	0	0	0	0	0	MS,MR,AR, Afib	2	0	2	0	1	147	103	118	104	97	1	1	0.983491	1	14.4	2.5	1	2	1	1	0.01	0.4	639	109	1	Severe LAE 2.Severe MS with MR (Gr. II) d/t rheumatic origin 3.AR (Gr. III) d/t rheumatic origin			1
47	M	0	0	0	0	0	0	0	0	1	0	1	0	0	0	0	0	0	Quadriplegia	0	0	2	0	1	138	87	104	98	92	1	1	0.81364	1	43.2	3	1	2	1	1	0.01	2.42	228	<5.0	1	Concentric remodeling of LV , wnl			1
72	M	0	0	0	1	0	0	0	0	2, abd pain	0	0	1	0	0	0	1	0	AOV ca, prostate ca, PTE	0	1	2	0	1	144	76	99	70	97	1	1		1	43	1.5	1	2	1	1	0.01	0.69	-	146.9	1	-			1
78	F	1	0	0	0	1	0	0	0	back pain	0	0	0	0	0	0	0	1	1, angina	0	0	2	0	1	100	60	73	60	94	1	1		1	36.2	1.5	1	2	1	1	0.01	-	-	-	1	1. Normal LV systolic function 2. Mild LV diastolic dysfunction (Gr.1 impaired relaxation) 3. Borderline resting pulmonary hypertension 4. Dilated tubular(41mm) portion of ascending aorta			1
56	M	1	0	0	0	1	0	0	0	general weakness	0	0	0	0	0	0	0	1	COPD, HTN, nephrotic syn	0	0	2	0	1	121	90	100	78	93	1	1	0.922156	1	-	4.5	1	2	1	1	0.01	-	-	119	1	Mild concentric LVH Normal LV systolic function			1
84	F	0	0	0	0	0	0	0	1	syncope	0	0	0	1	0	0	0	0	ICH	0	0	2	0	1	160	55	90	88	90	1	1	0.966501	1	42	4.5	1	2	1	1	0.09	1.21	904	1240	1	mobile RA thrombus or mass attached to interatrial septum			1
67	F	0	0	0	0	1	0	0	0	2	0	0	1	0	0	0	0	0	asthma	0	0	2	0	1	144	89	107	88	97	1	1	0.680736	1	35.2	3	1	3	1	1	0.01	1.71	890	13.3	1	-			1
65	M	0	0	0	0	1	1	0	0	2, Rt.leg pain	0	0	1	0	1	0	0	0	A.fib	0	0	2	0	1	110	80	90	78	92	1	1		1	38	3	1	3	1	1	0.01	0.73	>20	36.47	1	1. Normal LV systolic function 2. Mild LV diastolic dysfunction (Gr.1 impaired relaxation)			1
70	F	0	0	0	0	1	0	0	0	DVT	0	0	0	0	0	0	0	1	angina, HF	2m ago coccyx fx	1	2	0	1	130	80	97	98	89	1	1		1	-	6	1	4	1	1	0.05	-	>20	144	1	-			1
82	F	1	0	0	0	1	1	0	0	2	0	0	1	0	0	0	0	0	A-fib, HTN	0	0	2	0	1	155	81	106	120	98	1	1	0.974069	1	41	4.5	2	2	1	1	0.03	1.98	>1000	78.9	1	wnl			1
66	M	0	0	0	0	0	0	0	0	fever	0	0	0	0	0	0	0	1	DVT	0	1	4	0	2	90	60	70	100	89	1	1		1	48.7	1.5	2	4	1	1	0.17	2.27	6.95	996.1	1	1. Normal LV systolic function 2. Mild LV diastolic dysfunction (Gr.1 impaired relaxation)			1
78	F	0	0	0	0	0	0	0	0	2	0	0	1	0	0	0	0	0	-	12.11 wrist OP	0	1	0	1	149	91	110	90	97	1	1	1.32996	2	37.5	3	0	2	1	1	0.01	1.84	>1000	237	1	Eccentric LVH (RWT=0.39) and severe LAE Mild resting pulmonary hypertension			1
75	F	1	1	0	0	0		0	0	Lt.leg pain	0	0	0	0	0	1	0	0	HTN, DM, CKD	0	0	1	0	1	158	88	111	94	94	1	1	1.07815	2	-	3	0	2	1	1	0.01	2.24	>1000	-	1	1.Grade 1 diastolic dysfunction 3.Normal LV systolic function			1
57	F	0	0	0	0	0	0	0	0	Rt. flank pain	0	0	0	0	0	0	1	0	-	0	0	1	0	1	155	78	104	103	95	1	1	1.06358	2	32	1.5	0	2	1	1	0.01	0.93	>1000	34.3	1	No RWMA Normal LV systolic function Mild resting pulmonary hypertension			1
65	M	1	0	0	0	0	0	0	0	2	0	0	1	0	0	0	0	0	HTN	0	0	2	0	1	125	67	86	84	96	1	1	1.39863	2	30.8	0	1	1	1	1	0.01	2.46	>1000	64.7	1	normal			1
84	F	0	0	0	0	0	0	0	0	2	0	0	1	0	0	0	0	0	parkinson dz	0	0	2	0	1	114	89	97	88	97	1	1	1.10335	2	24.2	4.5	1	2	1	1	0.01	1.72	949	36.3	1	No RWMA Mild resting pulmonary hypertension			1
84	F	1	0	0	0	0	0	1	0	2	0	0	1	0	0	0	0	0	HTN	0	0	2	0	1	97	63	74	80	98	1	1	1.20732	2	40.2	3	1	2	1	1	0.03	5.81	>1000	86.4	1	Moderate resting pulmonary hypertension			1
81	F	1	1	0	0	0	0	0	0	1	0	1	0	0	0	0	0	0	HTN, DM	0	0	2	0	1	151	101	118	90	96	1	1	1.19726	2	34.7	3	1	2	1	1	0.02	2.52	>1000	971	1	Both atrial enlargement			1
82	F	1	0	0	0	0	0	0	0	General weakness	0	0	0	0	0	0	0	1	HTN	0	0	2	0	1	153	83	106	98	95	1	1	1.05737	2	27.5	6	1	2	1	1	0.01	1.71	>1000	1240	1	Preserved LV systolic function Mild resting pulmonary hypertension Normal both ventricular systolic function			1
64	F	0	0	0	0	0	0	0	0	2	0	0	1	0	0	0	0	0	-	1	0	2	0	1	130	60	83	80	95	1	1	1.32582	2	40	4.5	1	3	1	1	0,01	3.1	<21	20.3	1	Mild resting pulmonary hypertension			1
58	F	0	0	0	1	0	0	0	0	2	0	0	1	0	0	0	0	0	Uterine myoma	0	0	2	0	1	130	88	102	86	99	1	1	1.06686	2	41.7	6	1	3	1	1	0,02	4.15	850	20.1	1	Mild LAE Moderate resting pulmonary hypertension			1
75	F	1	0	0	0	0	0	0	0	2	0	0	1	0	0	0	0	0	HTN	0	0	2	0	1	145	88	107	100	87	1	1	1.16653	2	57.5	6	1	4	1	1	0.02	2.8	>1000	57	1	TR (Gr.I) Moderate resting pulmonary hypertension			1
77	F	1	2	0	0	0	0	0	0	2	0	0	1	0	0	0	0	0	HTN DM	0	0	1	0	1	100	53	69	80	100	1	1	1.53094	3	25.5	1.5	0	2	1	1	0.04	1.17	974	212	1	.Concentric remodeling of LV (RWT=0.56) No RWMA with normal LV systolic function			1
45	F	0	0	0	0	0	0	0	0	abd pain	0	0	0	0	0	0	1	0	1, Sz, mental retardation	0	0	1	0	1	140	90	107	96	93	1	1		1	38	0	0	1	1	1	0.01	58.67	3.91	2729	2	1. Suspicious hypokinesia of basal to mid anterior wall with normal LV systolic function 2. Mild LV diastolic dysfunction (Gr.1 impaired relaxation)			1
71	M	0	0	0	0	1	0	0	0	fever	0	0	0	0	0	0	0	1	1,2,variant angina, alcoholic liver dz	2w ago TKRA	0	2	0	1	100	50	67	74	95	1	1		1	39	1.5	1	2	1	1	0.04	1.98	12.01	1847	2	1. Normal LV systolic function 2. Mild LV diastolic dysfunction (Gr.1 Impaired relaxation) 3. Mild resting pulmonary hypertension 4. No visible vegetation on TTE			1
74	F	0	0	0	0	1	0	0	0	2	0	0	1	0	0	0	0	0	angina, CHF	0	0	2	0	1	120	70	87	104	92	1	1		1	62.5	1.5	1	3	1	1	0.04	3.17	5.87	21288	2	1) Normalized RV systolic function 2) Decreased RV cavity & PA pressure (47 -> 28mmHg) 3) Increased LV filling pressure (E/E':10 -> 18) compared with last study ('16-2-11)			1
47	F	0	1	0	0	0	0	0	0	both flank pain	0	0	0	0	0	0	1	0	2	0	0	1	0	1	127	72	90	90	97	1	1	37/41	1	19.7	0	0	0	2	1	<0.003	0.55	-	75.38	1	1. Normal LV systolic function 2. Mild LV diastolic dysfunction(Gr.1 impaired relaxation) 3. Borderline resting pulmonary hypertension			1
78	F	0	0	0	0	0	0	0	0	2	0	0	1	0	0	0	0	0	none	4주 전 Lt. humerus fx op	0	1	0	1	130	80	97	70	99	1	1		1	10.7	1.5	0	2	2	1	0.01	1.92	3.58	218.4	1	1. Normal LV systolic function 2. Mild LV diastolic dysfunction (Gr.1 impaired relaxation) 3. Dilated LA 4. Mild resting pulmonary hypertension			1
80	F	1	0	0	0	0	0	0	0	2	0	0	1	0	0	0	0	0	HTN, thrombocytopenia	0	0	1	0	1	169	83	112	90	97	1	1	0.841929	1	25.5	3	0	2	2	1	0.01	1.6	>1000	127	1	AR (Gr.II), MR (Gr.I) and TR (Gr.I) Moderate resting pulmonary hypertension			1
38	M	0	0	0	0	0	0	0	0	Rt.leg pain	0	0	0	0	0	1	0	0	UC	0	0	1	0	1	140	100	113	80	92	1	1		1	37	4.5	0	2	2	1	0.01	-	10.47	-	1	LV Diastolic Dysfunction(Gr 1) Moderate Pulmonary Hypertension without IVC plethora			1
56	F	0	1	0	0	0	0	0	0	Lt.leg pain	0	0	0	0	1	0	0	0	2	0	0	1	0	1	160	100	120	88	98	1	1		1	-	3	0	2	2	1	0.02	0.79	>20	528.4	1	1. Hypermobile echogenic mass attached at MV with moderate eccentric MR -> c/w Infective endocarditis 2. Moderate resting pulmonary hypertension without IVC plethora 3. Normal LV systolic function 4. Mild LV diastolic dysfunction (Gr.1 impaired relaxation) with increased LV filling pressure (E/E'=17) 5. Dilated LA			1
54	M	1	0	0	0	0	0	0	0	2	0	0	1	0	0	0	0	0	1	0	0	1	0	1	110	70	83	120	95	1	1		1	37	4.5	0	3	2	1	0.01		16.66		1	1. Boderline resting pulmonary hypertension 2. Mild LV diastolic dysfunction (Gr.1 impaired relaxation) 3. Normal LV systolic function 4. Hyperdynamic interatrial septum without definite shunt flow			1
81	F	0	0	0	0	0	0	0	0	1,2	0	1	1	0	0	0	0	0	Hepatitis	0	0	2	0	1	120	70	87	90	95	1	1		1	-	0	1	1	2	1	0.01	-	-	140.2	1	1. LV Diastolic Dysfunction(Gr 1) 2. Moderate Pulmonary Hypertension with Mild TR 3. Concentric Remodeling of LV			1
69	M	0	0	0	0	1	0	0	0	2	0	0	1	0	0	0	0	0	COPD, Tb	0	0	2	0	1	140	80	100	84	92	1	1		1	39.2	0	1	2	2	1	0.01	1.98	-	92.98	1	Newly developed mild pulmonary hypertension (PApr: 35 -> 50mmHg)			1
77	M	1	0	0	1	0	0	0	0	2	0	0	1	0	0	0	0	0	colon cancer, HTN	0	0	2	0	1	130	70	90	72	94	1	1		1	37.2	3	1	2	2	1	0.05	-	3.54	67	1	Mild resting pulmonary hypertension, normal systolic function			1
78	F	0	0	0	0	1	0	0	0	Lt.hemiplegia	0	0	0	0	0	0	0	1	HF	0	1	2	0	1	205	120	148	98	95	1	1		1	-	1.5	1	2	2	1	0.02	1.81	1.09	396	1	1. Normal LV systolic function 2. Mild LV diastolic dysfunction (Gr.1 impaired relaxation) 3. Borderline dilated tubular(40mm) portion of ascending aorta 4. Mild pulmonary hypertension			1
68	F	1	0	0	0	0	0	0	0	2	0	0	1	0	0	0	0	0	1,3	0	0	2	0	2	176	118	137	136	91	1	1		1	36	1.5	1	3	2	1	0.01	3.27	4.6	681.6	1	1. Normal LV systolic function 2. Summation of E/A wave due to tachycardia 3. Mild resting pulmonary hypertension			1
69	F	1	0	0	0	1	0	0	0	2	0	0	1	0	0	0	0	0	PTE, HTN, HF	0	0	2	0	2	115	72	86	118	96	1	1	0.582208	1	32	7	1	4	2	1	0.15	2.22	>1000	180	1	-			1
60	F	0	0	0	0	0	0	0	0	2	0	0	1	0	0	0	0	0	-	0	0	1	0	1	123	82	96	78	95	1	1	1.11979	2	29.5	3	0	2	2	1	0.01	1.5	>1000	36.7	1	Normal LV systolic function without RWMA Moderate pulmonary hypertension			1
73	M	1	0	0	0	0	0	0	0	2	0	0	1	0	0	0	0	0	HTN	0	0	1	0	1	152	85	107	84	98	1	1	1.00295	2	36.5	3	0	2	2	1	0.04	2.22	>1000	89.1	1	Mild concentric LVH (RWT=0.47) Mild resting pulmonary hypertension			1
75	M	1	0	0	0	0	0	0	0	Fever	0	0	0	0	0	0	0	1	HTN. Dementia	0	0	1	0	1	152	88	106	96	96	1	1	1.28456	2	37	1.5	0	2	2	1	0.05	1.18	>1000	50.5	1	Mild resting pulmonary hypertension, wnl			1
77	F	1	0	0	0	0	0	0	0	Lt.flank pain	0	0	0	0	0	0	1	0	htn	0	0	2	0	1	161	97	118	84	96	1	1	1.246	2	29.5	0	1	1	2	1	0.01	1.02	89	>1000	1	Concentric remodeling of LV, wnl
84	M	1	0	0	0	0	0	0	0	General weakness	0	0	0	0	0	0	0	1	HTN	0	0	2	0	1	124	74	91	70	97	1	1	1.18469	2	25	3	1	1	2	1	0.02	1.37	>1000	201	1	Concentric remodeling of LV (RWT=0.44) Mild resting pulmonary hypertensio			1
67	F	1	1	1	0	1	0	0	0	syncope	0	0	0	1	0	0	0	0	HTN, DM, Hyperlipidemia, angina	0	0	2	0	1	140	80	100	80	93	1	1	1.2182	2	49	0	1	2	2	1	0.01	1.67	>1000	16.1	1	.MIld LAE 2.No RWMA 3.Normal LV systolic dysfunction			1
67	F	1	0	0	0	0	0	0	0	2	0	0	1	0	0	0	0	0	HTN	0	0	2	0	1	145	78	100	92	88	1	1	1.46296	2	67.5	3	1	2	2	1	0.04	5.72	>1000	880	1	. Concentric remodeling of LV (RWT=0.65) and RVE RV systolic dysfunction			1
86	F	1	0	0	0	0	0	0	0	Lt.leg pain	0	0	0	0	0	1	0	0	HTN	0	0	2	0	1	155	95	115	102	93	1	1	1.1554	2	53.5	6	1	3	2	1	0.03	1.02	>1000	135	1	No RWMA AR (Gr. I) and TR (Gr. II) Mild resting pulmonary hypertension			1
77	M	1	1	0	1	1	0	0	0	Ca w/U CT -> PE	1	0	0	0	0	0	0	0	1,2,angina, lung ca	0	0	4	0	3	89	67	74	107	94	1	1		2	-	2.5	3	2	2	1	0.11	-	10.73	-	1	-			1
61	F	0	0	0	1	0	0	0	0	2	0	0	1	0	0	0	0	0	thyroid ca.	0	0	2	0	2	120	70	87	96	90	1	1		1	52.2	0	1	2	2	1	0.29	9.38	3.86	2277	2	1. Normal LV systolic function 2. Mild LV diastolic dysfunction (Gr.1 Impaired relaxation)			1
65	F	0	0	0	0	0	0	0	0	2	0	0	1	0	0	0	0	0	PAOD	0	0	2	0	1	138	92	107	112	94	1	1		1	23.3	1.5	1	3	2	1	0.01	0.57	19.06	799.8	2	1. Normal LV systolic function 2. Mild LV diastolic dysfunction (Gr.1 Impaired relaxation) 3. Moderate resting pulmonary hypertension			1
43	F	0	0	0	1	0	0	0	0	2	0	0	1	0	0	0	0	0	Uterine myoma	1	0	2	0	1	116	74	88	92	88	1	2	0.852778	1	42.7	1.5	2	1	0	1	0.01	1.67	537	87.3	1	-			1
77	F	0	1	0	0	1	0	0	0	2	0	0	1	0	0	0	0	0	2	0	0	2	0	1	119	73	88	84	88	1	2		1	37	0	2	2	0	1	0.01	0.587	5.69	247.9	1	1. Normal LV systolic function 2. Mild LV diastolic dysfunction (Gr.1 impaired relaxation) 3. Borderlinely dilated tubular(40mm) portion of ascending aorta			1
78	M	0	1	0	0	0	0	1	0	2	0	0	1	0	0	0	0	0	2,CVA	0	0	2	0	1	140	80	100	120	90	1	2		1	-14	3	2	3	0	1	0.04	1.45	15.7	1076	1	-			1
69	M	0	0	0	0	1	0	0	0	2	0	0	1	0	0	0	0	0	COPD	0	0	2	0	1	160	90	113	88	88	1	2		1	-110.5	0	2	2	1	1	0.01	2.31	3.26	35.93	1	1. Glossly normal LV systolic function 2. Mild LV diastolic dysfunction (Gr.1 impaired relaxation) 3. Mild resting pulmonary hypertension with IVC plethora & dilatation			1
81	F	1	0	0	0	0	0	0	0	2	0	0	1	0	0	0	0	0	1, Dysuria	0	0	2	0	1	120	80	93	76	89	1	2		1	38.7	0	2	2	1	1	0.03	1.93	5.57	249.5	1	1. Normal LV systolic function 2. Mild LV diastolic dysfunction (Gr.1 Impaired relaxation)			1
25	M	0	0	0	0	1	0	0	0	1,2	0	1	1	0	0	0	0	0	PTE, venous thrombosis	0	0	2	0	1	151	95	114	116	95	1	2		1	31.7	9	2	3	1	1	0.01	0.74	2.69	9.62	1	Irregular-shaped nonmobile hypoechoic mass on left pulmonary artery -> r/o			1
76	M	1	1	0	1	0	0	1	0	general weakness	0	0	0	0	0	0	0	1	1,2, AGC, cerebral infarct	0	0	2	0	1	140	100	113	112	86	1	2		1	36.5	2.5	3	2	1	1	0.07	2.57	12.32	1005	1	1. Basal septal hypertrophy and mid LV cavity obliteration 2. Nonvalvular A-fib and normal LV systolic function 3. Dilated tubular(42mm)portion of ascending aorta 4. Dilated LA - Newly noted mid LV cavity obstruction compared with last study('11-05-30)			1
70	F	1	0	0	1	1	0	0	0	Rt. flank pain	0	0	0	0	0	0	1	0	1	0	0	2	0	1	150	90	110	86	88	1	2		2	39.2	0	3	2	1	1	0.05	<1	5.86	-	1	1. Mild LV diastolic dysfunction(Gr.1 impaired relaxation) 2. Mild MR 3. Borderline resting pulmonary hypertension 4. Dilated Sinus & tuburlar portion of ascending aorta			1
61	M	0	0	0	1	0	0	0	0	2	0	0	1	0	0	0	0	0	brain tumor	0	0	2	0	1	122	74	90	165	88	1	2		2	54	3	3	3	1	1	0.04	1.63	17.12	180.2	1	1. Borderline concentric LV hypertrophy with normal LV systolic function 2. Mild LV diastolic dysfunction (Gr.1 impaied relaxation) 3. Borderline dialted tubular(40mm) portion of ascending aorta			1
66	F	0	0	0	0	1	0	0	0	2	0	0	1	0	0	0	0	0	MDD	0	0	2	0	1	114	79	91	104	84	1	2	1.84016	3	58.3	1.5	3	3	1	1	0.02	1.35	>1000	10.9	1	Moderate resting pulmonary hypertension			1
73	F	1	0	0	0	1	0	0	0	2	0	0	1	0	0	0	0	0	1	0	0	2	0	1	160	100	120	69	87	1	2		1	50.2	1.5	2	2	1	1	0.07	3.33	>20	>35000	2	1. Nonvalvular A-fib and global hypokinesia with severe LV systolic dysfunction 2. Moderate TR with slightly decreased RV contractility 3. Borderline resting pulmonary hypertension			1
75	M	0	1	0	1	0	0	0	0	mental change	0	0	0	1	0	0	0	0	2, Graves dz, prostate ca.	0	0	2	0	1	150	90	110	102	87	1	2		1	42	1	2	2	1	1	0.02	1.57	>20	2417	2	1. Normal LV systolic function 2. Mild LV diastolic dysfunction (Gr.1 impaired relaxation)			1
71	F	1	0	0	0	1	0	0	0	1	0	1	0	0	0	0	0	0	1	0	0	4	0	1	90	60	70	112	98	1	2		1	10.5	0	3	2	1	1	0.04	2.72	2.73	6335	2	1. Severe resting pulmonary hypertension with IVC plethoa 2. Dilated RV & D-shaped LV with decreased RV contractility ->suggestive of acute cor pulmonale 3. Normal LV systolic function 4. Mild LV diastolic dysfunction (Gr.1 impaired relaxation)			1
41	M	0	1	0	0	0	0	0	0	2	0	0	1	0	0	0	0	0	2	0	0	2	0	2	109	67	81	120	89	1	2		1	38	6	2	2	2	1	0.12	5.93	5.25	1473	1	normal			1
35	F	0	0	0	1	0	0	0	0	2,3	0	0	1	1	0	0	0	0	none	2d ago C-sec	0	2	0	2	110	70	83	140	89	1	2		1	63	3	3	3	2	1	0.32	9.22	16.87	108.4	1	mild LV diastolic dysfunction			1
39	M	0	1	0	1	0	0	0	0	1	1	1	0	0	0	0	0	0	2	0	0	2	0	2	130	70	90	112	88	1	2		2	-	4	3	2	2	1	0.24		8.1		1	normal			1
66	F	0	0	0	0	1	0	0	0	1,2	0	1	1	0	0	0	0	0	angina	0	0	2	0	1	114	79	91	104	84	1	2	1.66601	2	59.2	1.5	3	3	2	1	0.02	1.35	>1000	10.9	1	TR (Gr.III) Moderate resting pulmonary hypertension			1
83	F	1	1	0	1	0	0	0	0	hemoptysis	1	0	0	0	0	0	0	0	1,2,rectal cancer	0	0	2	0	1	109	69	82	89	87	1	2		2	64.2	2	3	3	2	1	0.06	3.96	7.08		1	-			1
83	F	1	0	0	0	0	0	1	0	mental change	0	0	0	1	0	0	0	0	HTN, stroke	0	0	2	0	1	144	81	102	112	88	1	2	1.87461	3	46	6	3	3	2	1	0.02	0.88	>1000	41.2	1	Moderate resting pulmonary hypertension			1
66	F	0	0	0	0	1	0	0	0	2	0	0	1	0	0	0	0	0	MDD	0	0	2	0	1	114	79	91	104	84	1	2	1.66601	3	59.2	7.5	3	4	2	1	0.02	1.35	>1000	10.9	1	Moderate resting pulmonary hypertension Grade 1 diastolic dysfunction			1
83	M	0	0	0	0	1	0	0	0	2	0	0	1	0	0	0	0	0	COPD, CKD, HTN	0	0	2	0	1	160	80	107	78	86	1	2	1.83719	3	57.5	6	3	4	2	1	0.05	2.67	>1000	29.6	1	AR (Gr.I) and TR (Gr.I) Moderate resting pulmonary hypertension			1
86	F	1	0	0	0	1	0	0	0	2	0	0	1	0	0	0	0	0	1, s/p PCI on LAD	0	0	3	0	2	100	60	73	88	88	1	2		1	19.7	1.5	3	2	2	1	0.1	6.75	>20	5687	2	s/p PCI on p-mLAD ('06-5-11) 1. Normal LV systolic function 2. Mild LV diastolic dysfunction (Gr.1 impaired relaxation) 3. Dilated LA - No significant interval change compared with last study ('06-7-26)			1
78	F	0	0	0	0	1	0	0	0	4	0	0	0	1	0	0	0	0	Dementia	0	0	3	0	2	100	70	80	120	83	1	2		2	36	1.5	3	3	2	1	0.18	6.62	>20	2406	2	1. Hyperdynamic LV systolic function 2. Mild LV diastolic dysfunction (Gr.1 impaired relaxation) 3. Borderline dilated tubular(40mm) portion of ascending aorta 4. Mild resting pulmonary hypertension			1
[truncated: 10 more columns]

## Sheet: ECHO >1
age	sex	HTN	DM	hyperlipidemia	cancer	cardiopulmonary	Af	stroke	hemorrhage	main symptoms	hemoptysis	chest pain	dyspnea	syncope	leg pain	;eg swelling	abd pain	etc	under Dz	Recent Trauma or Surgery	Prior PE or DVT	EGrdae	Exo Estrogen use	Agrade	SBP	DBP	MAP	HR	SpO2	survival 1 expired - 0	1 GW, 2 ICU, 3 TO	RV/LV	<1 - 1 1-1.5 -2 >1.5- 3	AaDO2	Wells	sPESI	PERC	2D	CT	Troponin	CKMB	D-dimer	BNP	BNP cutoff	2-D Echo	CAG	CAG finding	adm	LOS
81	M	1	2	0	0	0	0	0	0	Mental change	1	0	0	0	0	0	0	0	HTN,DM	0	0	2	0	1	144	77	99	68	100	1	1	1.09606	2	26.2	0	1	1	3	1	0.01	1.67	656	128	1	-			1
64	F	0	0	0	0	0	0	0	0	2	0	0	1	0	0	0	0	0	none	0	0	2	0	1	110	60	77	76	98	1	1	47/54	2		0	1	1	3	1	0.01			36.91	1	1. Normal LV systolic function 2. Mild LV diastolic dysfunction (Gr.1 impaired relaxation) 3. Mildly dilated LA 4. Moderate resting pulmonary hypertension without IVC plethora			1
80	M	1	0	0	0	0	1	0	0	Lt.leg pain	0	0	0	0	0	1	0	0	HTN, A-fib	0	0	2	0	1	144	85	105	90	94	1	1	1.22946	2	-	3	1	2	3	1	0.06	2.2	345	345	1	-			1
66	M	0	0	0	0	1	0	0	0	2, mental change	0	0	1	0	0	0	0	0	Parkinson, dementia	0	0	2	0	1	129	82	98	86	83	1	2		2	52.7	1.5	2	2	3	1	0.08	2.26	>20	104.1	1	1. Dilated RV with decreased mid RV contractility 2. Normal LV systolic function 3. Mild LV diastolic dysfunction (Gr.1 Impaired relaxation)			1
64	F	1	0	0	1	0	0	0	0	1	0	1	0	0	0	0	0	0	HTN, ureter tumor	0	0	3	0	2	110	70	83	114	89	1	2	1.63551	3	36.5	1.5	3	2	3	1	0.12	4.96	>1000	332	1	Moderate resting pulmonary hypertension TR (Gr.II)			1
81	F	0	1	0	0	0	0	0	0	1,2	0	1	1	0	0	0	0	0	2	0	0	4	0	3	80	60	63	116	72	1	2		2	63	3	3	3	3	1	0.01	1.81	4370ng/ml	23357	2	Enlarged RV and D-shaped LV with RV dysfunction RA and RV enlargements, and PA hypertension is suggsted.			1
32	M	1	0	0	0	0	0	0	0	1	0	1	0	0	0	0	0	0	1	0	1	2	0	2	95	80	85	128	88	1	2		3	-26.8	9	3	2	3	2	0.07	6.56	13.76	3924	2	-			1
80	M	1	0	0	0	0	0	0	0	2	0	0	0	0	0	0	0	0	HTN, DM	0	0	1	0	1	142	52	82	88	95	1	1	0.85475	1	27.7	3	0	2	4	1	0.02	3.31	579	17.3	1	Mild RVE and RAE Mild resting pulmonary hypertension with increased PVR			1
78	F	1	0	0	0	1	0	0	0	2	0	0	1	0	0	0	0	0	1, angina	0	0	2	0	1	134	54	81	69	95	1	1		1	46.3	0	1	1	4	1	0.01	2.3	-	610.8	1	HYPERDYNAMIC LV FUNCTION DILATED RIGHT VENTRICLE LEFT ATRIUM ENLARGEMENT			1
64	F	0	0	0	0	1	0	0	0	2	0	0	1	0	0	0	0	0	PTE, DVT	0	1	2	0	1	120	80	93	92	92	1	1		1	48.2	1.5	1	3	4	1	0.02	3.61	2.74	-	1	1. Mildly dilated RV with decreased RV contractility 2. Mild resting pulmonary hypertension with dilated IVC 3. No definite RWMA with normal LV systolic function 4. Mild LV diastolic dysfunction(Gr.1 impaired relaxation) with high LV filling pressure(E/E'=16) 5. Minimal pericardial effusion			1
77	F	0	0	0	0	0	0	0	0	general weakness	0	0	0	0	0	0	0	1	stroke	0	0	1	0	1	200	140	160	84	96	1	1		2	18.5	1.5	0	1	4	1	0.03	1.3	7.11	335.7	1	1. Normal LV systolic function 2. Mild LV diastolic dysfunction (Gr.1 impaired relaxation) 3. Aneurysmal change of tubular(58mm) portion of ascending aorta			1
39	F	0	0		0	0	0	0	0	2	0	0	1	0	0	0	0	0	KT syndrome	0	0	1	0	1	155	95	115	82	98	1	1	1.11032	2	25.3	3	0	1	4	1	0.01	3.1	749	-	1	RVE, RVH and RAE 2.RV systolic dysfunction 3.Severe resting pulmonary hypertension with increased PVR			1
69	F	1	1	0	0	0	0	0	0	2	0	0	1	0	0	0	0	0	DM, HTN	0	0	1	0	1	175	87	116	78	97	1	1	1.46347	2	14	3	0	2	4	1	0.05	2.51	>1000	335	1	Mild resting pulmonary hypertension Mild concentric LVH (RWT=0.44) and moderate LAE			1
61	F	0	0	0	0	0	0	0	0	2	0	0	1	0	0	0	0	0	Varicose vein, dementia, parkinson	0	0	1	0	1	160	100	120	82	96	1	1		2	43.7	1.5	0	2	4	1	0.01	0.86	12.33	193.8	1	1. Normal LV systolic function 2. Mild LV diastolic dysfunction (Gr.1 impaired relaxation) 3. Mild resting pulmonary hypertension			1
45	M	0	1	0	0	0	0	0	0	2	0	0	1	0	0	0	0	0	2	0	0	1	0	1	120	80	93	110	93	1	1		2	45.5	1.5	0	2	4	1	0.01		10.33		1	1. Dilated RV & RA with decreased RV contractility 2. D-shaped LV and mild resting pulmonary hypertension with IVC plethora			1
30	F	0	0	0	0	0	0	0	0	1,2	0	1	1	0	0	0	0	0	-	1d ago C-sec	0	1	0	2	101	67	78	120	99	1	1	1.26565	2	-41	3	0	2	4	1	0.54	11.06	>1000	136	1	RAE and RVE Preserved LV systolic function			1
52	F	0	0	0	0	0	0	0	0	2	0	0	1	0	0	0	0	0	-	0	0	1	0	1	98	73	81	100	94	1	1	1.3071	2	55	4.5	0	3	4	1	0.01	2.19	>1000	910	1	RVE and RAE 3.Functional severe TR Moderate resting pulmonary hypertension			1
63	F	0	1	0	0	0	0	0	0	1	0	1	0	0	0	0	0	0	2	0	0	1	0	1	110	70	83	78	91	1	1		2	73	3	0	3	4	1	0.01	1.71	5.19	141	1	-			1
72	M	0	0	0	0	0	0	0	0	2	1	0	1	0	0	0	0	0	varicose vein	0	0	1	0	1	136	80	99	92	91	1	1	1.01337	2	54.7	2.5	0	3	4	1	0.01	2.66	331	-	1	RVE, RVH, RAE and concentric remodeling of LV, Severe resting pul HTN			1
32	F	0	0	0	0	0	0	0	0	2	0	0	1	0	0	0	0	0	-	0	0	2	0	2	98	69	79	124	97	1	1	0.63719	2	55.3	4.5	0	2	4	1	0.26	5.67	>1000	130	1	RVE RV systolic dysfunction Moderate resting pulmonary hypertension with increased PVR			1
74	F	0	0	0	1	0	0	0	0	1,2	0	1	1	0	0	0	0	0	GB cancer	0	0	2	0	2	110	70	83	118	93	1	1		2	57.5	4.5	0	4	4	1	0.42	6.69	>20	1870	1	Decreased RV contractility 3. Dilated RV & RA -> r/o Pulmonary embolism			1
73	M	0	0	0	0	1	0	0	0	1	0	1	0	0	0	0	0	0	variant angina	0	0	2	0	1	140	80	100	96	93	1	1		2	43.2	0	1	1	4	1	0.03	1.69	-	1087	1	1. Borderline concentric LV hypertrophy and preserved LV systolic function 2. Mildly dilated RV and decreased RV contractility 3. Mild LV diastolic function (Gr.1 impaired relaxation) 4. Mild resting pulmonary hypertension without IVC plethora			1
81	F	1	0	0	0	0	0	0	0	1	0	1	0	0	0	0	0	0	HTN	0	0	2	0	1	161	77	105	94	96	1	1	1.43333	2	47.5	0	1	2	4	1	0.07	2.83	>1000	262	1	Moderate resting pulmonary hypertension			1
78	F	0	0	0	0	1	0	0	0	2	0	0	1	0	0	0	0	0	1, angina	0	0	2	0	1	110	70	83	95	90	1	1		2	53	0	1	2	4	1	0.02	1.13	6.94	636.1	1	1. Decreased RV contractility 2. Moderate resting pulmonary hypertension without IVC plethora 3. Dilated MPA -> r/o Pulmonary embolism 4. Concentric LV hypertrophy with normal LV systolic function 5. Mild LV diastolic dysfunction (Gr.1 impaired relaxation) 6. Dilated LA 7. Dilated tubular(51mm) portion of ascending aorta			1
68	F	0	0	0	0	0	0	0	0	2	0	0	1	0	0	0	0	0	-	0	0	2	0	1	120	88	99	94	96	1	1	1.23492	2	46.7	3	1	2	4	1	0.01	2.23	>1000	176	1	.RV dilatation TR (Gr. II) and MR (Gr. I) 4.Moderate resting pulmonary hypertension			1
76	M	0	0	0	0	0	0	1	0	2	0	0	1	0	0	0	0	0	CVA	0	0	2	0	1	99	70	80	90	96	1	1	1.20703	2	50.5	0	1	2	4	1	0.06	2.26	>1000	45.6	1	RVE, RAE 3.RV systolic dysfunction 4.No RWMA			1
69	M	1	0	0	1	0	0	0	0	2	0	0	1	0	0	0	0	0	HTN, laryngeal cancer	0	0	2	0	1	130	70	90	96	98	1	1	1.13017	2	54	4	1	2	4	1	0.02	1.66	>1000	114	1	Normal LV systolic function, RV systolic dysfunction, RVE Mild resting pulmonary hypertension			1
77	F	0	0	0	1	0	0	0	0	1	0	1	0	0	0	0	0	0	lung cancer	0	0	2	0	1	100	34	56	84	99	1	1	0.962349	2	45	1	1	2	4	1	0.03	1.93	>1000	24.4	1	RVE with systolic dysfunction (McConnell's sign), RAE Preserved LV systolic function			1
52	F	0	1	0	0	0	0	0	0	abd pain	0	0	0	0	0	0	1	0	2	0	1	2	0	1	110	60	77	78	94	1	1		2	31.5	1.5	1	2	4	1	0.01	1.95	4.29	617.6	1	1. Decreased RV contractility with severe pulmonary hypertension 2. RVE, RAE, D-shaped LV, Dilated pulmonary artery 3. Moderate TR 4. Normal LV systolic function 5. Mild LV diastolic dysfunction(Gr.1=impaired relaxation)			1
76	M	0	0	0	0	0	0	0	0	2	0	0	1	0	0	0	0	0	RA, BPH	both ankle fx	0	2	0	1	180	97	118	74	94	1	1	0.815334	2	54.5	4.5	1	3	4	1	0.01	1.15	>1000	14	1	Moderate resting pulmonary hypertension			1
31	M	0	0	0	0	0	0	0	0	1	0	1	0	0	0	0	0	0	DVT	0	1	2	0	1	184	91	122	118	94	1	1	1.09069	2	39.1	9	1	3	4	1	0.02	3.6	801	163	1	Mild RVE with RV systolic dysfunction Moderate resting pulmonary hypertension			1
81	F	1	0	0	0	0	0	0	0	2	0	0	1	0	0	0	0	0	HTN	PLIF	0	2	0	1	130	84	99	98	93	1	1	1.36	2	58.5	4.5	1	4	4	1	0.09	2.33	>1000	28.9	1	1.Concenetric remodeling of LV (RWT=0.48) 2.Decreased mid to apical RV free wall motion			1
91	M	1	0	0	0	0	0	0	0	2	0	0	1	0	0	0	0	0	HTN	0	0	2	0	1	111	76	88	108	88	1	1	1.02776	2	57	1.5	2	3	4	1	0.08	3.51	>1000	649	1	Concentric remodeling of LV (RWT=0.48) and RAE 3. RV systolic dysfunction			1
67	M	0	0	0	0	1	0	0	0	1,2	0	1	1	0	0	0	0	0	DVT	0	1	2	0	1	140	90	107	96	86	1	2		2	68.2	1.5	2	3	4	1	0.01	1.41	>20	32.85	1	1. RV hypertrophy(6mm) with slightly decreased RV contractility 2. Mild resting pulmonary hypertension without IVC plethora 3. Normal LV systolic function 4. Mild LV diastolic dysfunction (Gr.1 impaired relaxation) 5. Borderline dilated tubular(40mm) portion of ascending aorta 6. Hypermobile interatrial septum without definite shunt flow			1
75	F	1	0	0	1	1	0	0	0	1	0	1	0	0	0	0	0	0	1	0	0	2	0	1	110	70	83	90	87	1	2	48/46	2	66.7	0	3	1	4	1	0.02	1.58	7.71	708.6	1	1. Severe resting pulmonary hypertension with decreased RV contractility 2. Dilated RV with D-shaped LV -> Suggestive of acute pulmonary embolism 3. Mild LV diastolic dysfunction (Gr.1 impaired relaxation)			1
32	F	0	0	0	0	0	0	0	0	2	0	0	1	0	0	0	0	0	-	0	0	2	0	2	98	69	79	124	97	1	1	0.64	2	55.3	4.5	0	2	4	1	0.26	5.67	>1000	130	1	RVE RV systolic dysfunction Moderate resting pulmonary hypertension with increased PV			1
66	M	0	0	0	0	1	0	0	0	2	0	0	1	0	0	0	0	0	Migrane	0	0	3	0	2	130	70	90	94	89	1	2		2	52	0	2	1	4	1	0.3	11.37	13.95	1620	1	1. Moderate resting pulmonary hypertension with D-shaped LV 2. Decreased RV contractility with enlarged RV & RA 3. Concentric LVH with normal LV systolic function 4. Mild LV diastolic dysfunction (Gr.1 impaired relaxation) 5. Aneurysmal change of interatrial septum without definite shunt flow			1
56	M	1	1	1	0	1	0	0	0	1,2	0	1	1	0	0	0	0	0	HTN, DM, hyperlipidemia, angina	0	0	4	0	3	70	48	55	82	89	1	2	1.45335	2	41	3	3	2	4	1	0.01	1.35	>1000	8.1	1	Borderline LV systolic function RV systolic dysfunction			1
78	M	1	1	0	0	0	0	0	0	1	0	1	0	0	0	0	0	0	HTN, DM parkinson	0	0	4	0	3	75	60	68	120	89	0	2	1.16643	2	38	4.5	3	3	4	1	0.24	2.89	>1000	319	1	RVE and both atrial enlargement (RA>LA) RV systolic dysfunction			1
46	M	0	0	0	0	0	0	0	0	2	0	0	1	0	0	0	0	0	MDD	0	0	2	0	1	121	79	93	82	92	1	1	1.5583	3	44.7	3	1	1	4	1	0.02	1.53	>1000	422	1	Multiple thrombus in RV RV systolic dysfunction Moderate resting pulmonary hypertension			1
81	F	1	1	0	0	1	0	0	0	2	0	1	0	0	0	0	0	0	1,2, angina, MDD	0	0	2	0	1	140	90	107	88	97	1	2		3	39.5	0	2	2	4	1	0.01	1.25	1.45	508	1	1) Deteriorated RV systolic function 2) Increased PA pressure (28->54mmHg) & RV cavity size compared with last study ('15-6-3)			1
81	F	1	0	0	0	0	0	1	0	2	0	0	1	0	0	0	0	0	1, stroke, dementia	0	0	2	0	1	150	80	103	124	89	1	2		3	-118.3	1.5	3	2	4	1	0.06	16.41	>20	-	1	1. Moderate resting pulmonary hypertension 2. Dilated RV & Decreased RV contractility -> c/w pulmonary embolism 3. Normal LV systolic function 4. Mild LV diastolic dysfunction(Gr.1 impaired relaxation) 5. Scanty pericardial effusion			1
76	F	1	0	0	0	1	0	0	0	2	0	0	1	0	0	0	0	0	1	0	0	2	0	1	110	70	83	126	86	1	2		3	58	1.5	3	3	4	1	0.05	<1.0	1510	213	1	1. Decreased RV contractility with moderate pulmonary hypertension & moderate TR 2. RVE, D-shaped LV ->C/W Pulmonary embolism 3. LV diastolic dysfunction(Gr 1) 4. Mild AR			1
87	F	1	0	0	0	1	0	1	0	2	0	0	1	0	0	0	0	0	HTN, HF, CVA	0	0	2	0	1	178	79	112	94	82	1	2	1.59344	3	78	4.5	3	3	4	1	0.06	2.5	632	282	1	EF53%, mild AS, AR(grade II), MR(grade I), RV dysfunction			1
78	M	1	0	0	0	1	0	0	0	2	0	0	1	0	0	0	0	0	HTN	0	0	2	0	1	148	88	107	112	87	1	2	1.52789	3	37.7	6	3	3	4	1	0.06	2.69	>1000	739	1	Mild RVE and both atrial enlargement RV systolic dysfunction			1
81	M	1	0	0	0	1	0	0	0	2	0	0	1	0	0	0	0	0	HTN, BPH, CKD,	0	0	2	0	1	158	91	113	118	84	1	2	1.83719	3	59.5	4.5	3	3	4	1	0.06	3.34	>1000	226	1	RVE RV systolic dysfunction Concentric remodeling of LV			1
84	F	0	0	0	0	1	0	0	0	2	0	0	1	0	0	0	0	0	천식, adrenal insufficiency	0	0	2	0	1	136	81	99	104	89	1	2	1.86923	3	69	4.5	3	4	4	1	0.03	1.49	>1000	178	1	RVE and RAE with RV pressure/volume overload state			1
71	F	1	0	0	0	1	0	0	0	2	0	0	1	0	0	0	0	0	HF,HTN	0	0	4	0	3	89	47	61	80	84	0	2	1.7897	3	58.7	4.5	3	3	4	1	0.24	3.27	>1000	46.1	1	2.RVE, RV systolic dysfunction			1
79	F	0	1	0	0	0	0	0	0	2	0	0	1	0	0	0	0	0	2	0	0	4	0	3	80	40	53	126	88	1	2		3	58	1.5	3	3	4	1	0.04	2.2	9.56	1230	1	1. Normal LV systolic function 2. Mild LV diastolic dysfunction (Gr.1 Impaired relaxation)			1
69	M	1	0	0	0	0	0	0	0	2	0	0	1	0	0	0	0	0	1	0	0	2	0	1	130	80	97	92	82	1	1		1	63	0	1	2	4	1	0.01	-	-	456	1	1. RV hypertrophy and Mild RV dysfunction with borderline pulmonary hypertension 2. Minimal pericardial effusion 3. Normal LV systolic function			1
76	M	0	0	0	0	1	0	0	0	2	0	0	1	0	0	0	0	0	prior PTE	0	1	2	0	1	137	88	104	98	89	1	2	1.26	2	54	4.5	2	3	4	1	0.01	-	508		1	1. RVE, RAE and RVH 2. Borderline LV systolic function			1
64	F	0	0	0	0	0	0	0	0	2	0	0	1	0	0	0	0	0	1, RA	0	0	1	0	1	139	69	92	100	92	1	1		1	52	1.5	0	3	4	1	0.07	4.67	4.43	3042	2	1. Diastolic flattening of LV and borderline concentric LV hypertrophy with normal V systolic function 2. Dilated RV and RA with decreased RV contractility -> c/w Cor pulmonale 3. Mild LV diastolic dysfunction (Gr.1 impaired relaxation) 4. Borderline resting pulmonary hypertension with IVC plethora 5. Dilated LA			1
76	F	0	0	0	0	0	0	0	0	general weakness	0	0	0	0	0	0	0	1	none	0	0	1	0	1	130	80	97	78	92	1	1		2	-	0	0	1	4	1	0.01	-	2.71	838.5	2	1. Low normal LV systolic function 2. Mild LV diastolic dysfunction (Gr.1 impaired relaxation) 3. Dilated LA			1
79	F	1	0	0	0	0	0	0	0	2	0	0	1	0	0	0	0	0	1, delusion d/o	0	0	2	0	1	120	80	93	76	92	1	1	50/43	2	50.7	0	1	1	4	1	0.01	2.16	-	1562	2	Severer resting pulmonary hypertension	1	1. Left main; normal appearance2. LAD; mild diffuse atherosclerosis3. LCX; mild diffuse therosclerosis4. RCA; mild diffuse atherosclerosis	1
46	F	0	1	0	0	0	0	0	0	2	0	0	1	0	0	0	0	0	2	0	0	2	0	1	154	89	111	113	91	1	1		2	49.7	1.5	1	3	4	1	0.02	4.84	3.95	1708	2	1. D-shaped LV with normal LV systolic function 2. Decreased RV contractility 3. Severe resting pulmonary hypertension 4. IVC plethora with dilatation -> c/w Acute cor pulmonale			1
62	M	0	0	0	0	1	0	0	0	2	0	0	1	0	0	0	0	0	Kd transplant	0	0	2	0	2	160	90	113	96	87	1	2		2	28	0	2	1	4	1	0.11	6.22	10.81	11165	2	1. D-shaped LV, Dilated RV & RA with decreased RV contractility 2. Moderate resting pulmonary hypertension with IVC plethora -> R/O Pulmonary embolism 3. Concentric LV hypertrophy and nonvalvular A-fib with low normal LV systolic function 4. Dilated LA 5. Dilated tubular(45mm) portion of ascending aorta 6. Moderate functional TR			1
74	F	1	0	0	0	1	0	0	0	1	0	1	0	0	0	0	0	0	1	0	0	2	0	1	98	60	73	96	99	1	2		2	44.5	0	2	1	4	1	0.04	1.13	3.2	3070	2	1. Dilated RV & RA with decreased RV systolic function 2. Moderate resting pulmonary hypertension -> c/w Pulmonary embolism 3. Normal LV systolic function 4. Mild LV diastolic dysfunction (Gr.1 impaired relaxation) 5. Borderline dilated tubular(40mm) portion of ascending aorta			1
78	M	1	0	0	1	0	0	0	0	2	0	0	1	0	0	0	0	0	1, prostate ca.	0	0	2	0	1	140	90	107	107	86	1	1		2	61.5	1	2	2	4	1	0.03	2.65	7.22	2261	2	1. Moderate resting pulmonary hypertension with D-shaped LV 2. Decreased RV contractility with dilated RV 3. Dilated pulmonary artery (MPA=37.3mm) -> r/o Pulmonary embolism 3. Normal LV systolic function 4. Mild LV diastolic dysfunction (Gr.1 impaired relaxation)			1
69	F	0	0	0	0	0	0	1	0	2	0	0	1	0	0	0	0	0	stroke	0	0	2	0	1	110	70	83	116	85	1	2		2	68	1.5	2	2	4	1	0.05	1.21	17.39	9346	2	1. Hypermobile linear structure echogenic mass in RA -> c/w Catheter related thrombus 2. Dilated RV and decreased RV contractility 3. Normal LV systolic function 4. Dilated RA			1
71	F	1	0	0	0	1	0	0	0	2	0	0	1	0	0	0	0	0	1	0	0	2	0	1	170	110	130	84	89	1	2		2	53.5	0	2	2	4	1	0.04	5.07	15.2	2194	2	1. Severe resting pulmonary hypertension with dilated RV & decreased RV function 2. Normal LV systolic function without definite RWMAs 3. Mild LV diastolic dysfunction (Gr.1 impaired relaxation) Suggestive of pulmonary embolism			1
43	M	0	1	0	0	0	0	0	0	1	0	1	0	0	0	0	0	0	2	0	0	2	0	1	106	65	79	112	88	1	2	35/38	2	50.7	0	2	2	4	1	0.06	4.39	16.26	1992	2	1. Hypoechoic mass in Right pulmonary atery --> R/O Thrombus 2. Dilated RV and RV hypertrophy with decreased RV contractility 3. Moderate resting pulmonary hypertension and IVC Plethora with dilatation 4. D-shaped LV with normal LV systolic function --> C/W pulmonary embolism 5. Mild LV diastolic dysfunction(Gr.1 impaired relaxation)			1
61	M	1	0	0	0	1	0	0	0	Lt.leg pain	0	0	0	0	1	0	0	0	1	0	0	2	0	1	130	80	97	78	87	1	2		2	1	3	2	2	4	1	0.03	4.34	>20	-	2	1. Multiple hypermobile amorphorous echogenic mass on LV apex (16*14mm, 10*10mm, 8*8mm) -> c/w LV wall mural thrombi with very high embolic risk 2. Nonvalvular A-fib and global hypokinesia with severe LV systolic dysfunction 3. Decreased RV contractility 4. Mild resting pulmonry hypertension 5. Dilated both atria (LA > RA) 6. Borderline dilated tubular portion of ascending aorta (40mm)			1
67	F	1	0	0	0	0	0	0	0	2	0	0	1	0	0	0	0	0	1	0	0	2	0	1	100	60	73	124	85	1	1		2	70.2	1.5	2	3	4	1	0.05	3.59	4.93	3975	2	1. Dilated RV & RA with D-shaped LV 2. Decreased basal to mid RV contractility with sparing of apex 3. Moderate resting pulmonary hypertension with IVC plethora --> c/w acute pulmonary embolism 4. Summation of E/A wave d/t tachycardia			1
79	F	0	0	0	0	0	0	0	0	2	0	0	1	0	0	0	0	0	IPF	0	0	2	0	1	114	86	95	124	85	1	2		2	65	1.5	2	3	4	1	0.04	4.93	10.95	3745	2	1. Dilated RV and D-shaped LV with decreased RV contractility -> c/w cor pulmonale 2. Mild resting pulmonary hypertension without IVC plethora 3. Normal LV systolic function 4. Summation of E/A wave d/t tachycardia			1
77	M	1	0	0	0	1	0	0	0	2	0	0	1	0	0	0	0	0	1, DCMP	0	0	3	0	2	100	60	73	60	92	1	1		2	56.5	0	1	2	4	1	0.1	4.26	3.92	7771	2	1. Severe resting pulmonary hypertension with D-shaped LV 2. Decreased apical RV contractility with mildly dilated RV & RA 3. Global hypokinesia with moderate LV systolic dysfunction 4. Mild LV diastolic dysfunction (Gr.1 impaired relaxation)			1
46	F	0	0	0	0	0	0	0	0	2	0	0	1	0	0	0	0	0	none	0	0	3	0	2	100	70	80	134	99	1	1		2	53.5	1.5	1	2	4	1	0.17	5.07	4.83	3498	2	1. Dilated RV with Decreased RV contractility 2. D-shaped LV with Normal LV systolic function 3. Mild resting pulmonary hypertension with IVC plethora & dilatation 4. Mild LV diastolic dysfunction (Gr.1 impaired relaxtion)			1
80	F	0	0	0	0	0	0	0	0	2	0	0	1	0	0	0	0	0	status epilepsy	0	0	3	0	2	95	75	82	84	89	1	2		2	45.7	1.5	2	2	4	1	0.27	4.52	>20	10066	2	1) Slightly deteriorated LVEF (60~65%->53%) & RV function and newly noted D-shaped LV 2) Decreased LV dimension (48/38->31/22mm) & LA dimension (27->19mm) 3) Increased RV cavity			1
40	F	0	1	0	0	0	0	0	0	abd pain	0	0	0	0	0	0	1	0	2	Lt.salpingectomy	0	4	0	3	72	58	63	128	88	1	1		2	69.2	3	1	3	4	1	0.05	2.46	-	2893	2	1. Severe pulmonary hypertensoin with decreased RV contractility			1
43	M	0	1	0	0	0	0	0	0	2	0	0	1	0	0	0	0	0	2	0	0	4	0	3	84	46	59	120	80	1	2		2	32.2	1.5	2	2	4	1	0.57	7.2	3.46	9942	2	1. Severe resting pulmonary hypertension with D-shaped LV 2. Dilated RV with decreased RV contractility 3. Moderate TR with dilated RA -> c/w Cor pulmonale 4. Normal LV systolic function 5. Mild LV diastolic dysfunction (Gr.1 impaired relaxation)			1
83	F	0	0	0	0	0	0	0	0	2	0	0	1	0	0	0	0	0	none	0	0	2	0	1	120	70	87	98	90	1	1		3	53	0	2	2	4	1	0.05	4.9	1.32	7806	2	1. 22*15mm sized non-mobile echogenic mass attached on RPA -> c/w thrombus 2. Moderate resting pulmonary hypertension with D-shaped LV 3. Decreased RV contractility with enlarged RV & RA -> c/w acute pulmonary embolism 4. Normal LV systolic function 5. Mild LV diastolic dysfunction (Gr.1 impaired relaxation) 6. Mild AR (Gr.2)			1
87	F	0	1	0	0	0	0	0	0	2	0	0	1	0	0	0	0	0	2	0	0	2	0	1	140	70	93	98	87	1	1		3	68	0	2	2	4	1	0.04	5.4	4.08	7258	2	1. Dilated RV & RA with decreased RV contractility -> R/O pulmonary thromboembolism 2. Mild resting pulmonary hypertension with IVC plethora 3. Normal LV systolic function 4. Mild LV diastolic dysfunction (Gr.1 impaired relaxation)			1
49	M	0	1	0	0	1	0	0	0	2	0	0	1	0	0	0	0	0	2	0	0	2	0	1	130	80	97	112	87	1	2		3	28	4.5	3	2	4	1	0.01	-	>20	2064	2	Dilated RV and RA, RV contractility with Moderate to severe resting pulmonary hypertension			1
63	F	0	0	0	0	1	0	0	0	2	0	0	1	0	0	0	0	0	COPD	0	0	2	0	1	150	80	103	110	69	1	2		3	33.7	1.5	3	3	4	1	0.02	1.71	3.54	16474	2	1. Severe resting pulmonary hypertension with IVC plethora 2. Dilated RV & RA with decreased RV contractility 3. Moderate to severe TR due to poor coaptation of TV -> c/w Cor pulmonale 4. Normal LV systolic function 5. Summation of E/A ratio due to tachycardia			1
58	F	1	0	0	0	1	0	0	0	2	0	0	1	0	0	0	0	0	1	0	0	2	0	1	120	80	93	144	88	1	2		3	57	1.5	3	3	4	1	0.05	1.6	10	8923	2	1. Decreased RV contractility with Enlarged RV & RA 2. Moderate resting pulmonary hypertension 3. Normal LV systolic function 4. Mild LV diastolic dysfunction (Gr.1=impaired relaxation) 5. Enlarged tubular portion of ascending aorta with Mild AR 6. Mild MR			1
73	M	1	0	0	0	1	0	0	0	2	0	0	1	0	0	0	0	0	1	0	0	2	0	1	128	81	97	112	87	1	2		3	69.7	1.5	3	3	4	1	0.06	4.38	5.69	33997	2	both main pul. a. thromboembolism(+)			1
79	F	0	1	0	0	0	0	0	0	2	0	0	1	0	0	0	0	0	2	0	0	2	0	1	98	63	75	114	80	1	2		3	92	1.5	3	3	4	1	0.03	16.08	1.93	6790	2	1. Dilated RV & RA with D-shaped LV 2. Decreased basal to mid RV contractility with sparing of apical contractility 3. Mild resting pulmonary hypertenstion -> c/w Acute pulmonary embolism			1
79	F	0	1	0	0	1	0	0	0	2	1	0	1	0	0	0	0	0	2	0	0	2	0	1	160	100	120	84	83	1	2		3	52.7	1	3	3	4	1	0.02	3.51	9.33	2100	2	1. Concentric LVH with hyperdynamic LV systolic function 2. Moderate resting pulmonary hypertension with RV hypertrophy (5.6mm) 3. Mild LV diastolic dysfunction (Gr.1 impaired relaxation) 4. Hypermobile fillform structure attached on AV -> R/O Lambl's excrescence			1
38	M	0	1	0	1	0	0	0	0	2	0	0	1	0	0	0	0	0	2	0	0	3	0	2	110	80	90	132	94	1	2		3	61	1.5	2	2	4	1	0.1	1.61	3.26	5826	2	1. Dilated RV and decreased RV contractility with D-shaped LV => c/w Acute cor pulmonale 2. Mild resting pulmonary hypertension 3. Preserved LV systolic function 4. Mild LV diastolic dysfunction (Gr.1 imparied relaxation)			1
80	M	0	0	0	0	1	0	0	0	2	0	0	1	0	0	0	0	0	stroke	0	0	3	0	2	110	70	83	82	87	1	2	50/49	3	46.2	0	3	2	4	1	0.1	3.08	3.69	2689	2	1. Normal LV systolic function 2. Mild LV diastolic dysfunction(Gr.1 impaired relaxation) 3. Mild MR(Gr.1) 4. Mild resting pulmonary hypertension 5. Dilated tubular(=43.1mm) portion of ascending aorta -Newly developed mild pulmonary hypertension (PApr.:36 -> 51mmHg) compared with last study('13-3-21)			1
88	F	1	1	0	1	0	0	0	0	2	0	0	1	0	0	0	0	0	HTN, DM, Pancreatic ca	0	0	3	0	2	120	81	94	98	89	1	2	1.80913	3	62.1	3	3	3	4	1	0.15	9.15	>1000	914	2	RV systolic dysfunction RVE and RAE			1
42	M	0	0	0	0	0	0	0	0	2	0	0	1	0	0	0	0	0	none	0	0	4	0	1	90	76	81	120	87	1	2		3	36.7	0	3	1	4	1	0.06	3.92	7.46	1809	2	1. Dilated RV & RA, RV hypertrophy with decreased RV contractility -> c/w Pul. embolism with RV dysfunction 2. D-shaped LV & low normal LV systolic function 3. Mild LV diastolic dysfunction (Gr.1 impaired relaxation) 4. Moderate resting pulmonary hypertension with IVC plethora & dilatation			1
69	M	1	0	0	0	1	0	0	0	1,2	0	1	1	0	0	0	0	0	1	0	0	4	0	2	90	70	77	92	88	1	2	47/48	3	40	0	3	1	4	1	0.05	2.52	17.64	3141	2	1. Severe resting pulmonary hypertension without IVC plethora 2. Decreased RV contractility --> r/o Pulmonary embolism 3. Normal LV systolic function 4. Concentric LV hypertrophy with mild LV diastolic dysfunction (Gr.1 impaired relaxation)			1
62	F	1	1	0	1	0	0	0	0	Rt.flank pain	0	0	0	0	0	0	1	0	1,2,rectal cancer	0	0	4	0	3	80	60	67	112	87	0	2		3	65.2	2.5	3	2	4	1	0.24	2.47	18.52	-	2	1. Irregular-shaped nonmobile hypoechoic mass on right pulmonary artery -> r/o pulmonary artery thrombi 2. Dilated RV with decreased RV contractility 3. D-shaped LV and moderate resting pulmonary hypertension with IVC plethora -> c/w Acute pulmonary embolism			1
68	M	1	0	0	0	1	0	0	0	1,2	0	1	1	0	0	0	0	0	1	0	0	4	0	1	90	58	69	72	87	1	2		3	45	0	3	2	4	1	0.01	3.43	6.87	1538	2	1. Severe resting pulmonary hypertension without IVC plethora & dilatation 2. Dilated RA & RV with decreased RV Contractility ->suggestive of Pulmonary embolism 3. Mild D-shaped basal LV with normal LV systolic function 4. Mild LV diastolic dysfunction(Gr.1 impaired relaxation) 5. Mild TR(Gr.2)		1. Left main; Normal appearance 2. LAD; Normal appearance 3. LCX; Normal appearance 4. RCA; Normal appearance	1
68	F	0	0	0	1	0	0	0	0	1	0	1	0	0	0	0	0	0	3	0	0	4	0	3	64	41	49	102	88	0	2		3	24.7	1.5	3	3	4	1	0.66	21.3	13.1	4173	2	1. Dilated RV & RA with RV dysfunction 2. D-shaped LV with normal LV systolic function 3. Mild resting pulmonary hypertension with IVC plethora & dilatation 4. Echogenic mobile mass in LPA & bifurcation -> Newly developed mild resting pulmonary hypertension (PApr: 38 -> 53mmHg)			1
82	F	1	0	0	1	0	0	0	0	2	0	0	1	0	0	0	0	0	1, bladder cancer	0	0	4	0	2	90	60	70	78	86	0	2		3	58.5	5.5	4	4	4	1	0.34	6.25	17.6	1201	2	1. Mild resting pulmonary hypertension with decreased RV contractility 2. Dilated RV & RA with D-shaped LV			1
80	M	0	0	0	1	1	0	0	0	2	0	0	1	0	0	0	0	0	angina, lung ca	0	0	4	0	3	80	70	73	95	89	0	2		3	58.5	0	5	3	4	1	0.31	2.78	-	-	2	1) D-shaped LV with dilated RV Dilated both atria (RA > LA)			1
[truncated: 10 more columns]

## Sheet: Troponin <1
age	sex	HTN	DM	hyperlipidemia	cancer	cardiopulmonary	Af	stroke	hemorrhage	main symptoms	hemoptysis	chest pain	dyspnea	syncope	leg pain	;eg swelling	abd pain	etc	under Dz	Recent Trauma or Surgery	Prior PE or DVT	EGrdae	Exo Estrogen use	Agrade	SBP	DBP	MAP	HR	SpO2	survival- 1 expired - 0	1 GW, 2 ICU, 3 TO	RV/LV	<1 - 1 1-1.5 -2 >1.5- 3	AaDO2	Wells	sPESI	PERC	2D	CT	Troponin	CKMB	D-dimer	BNP	BNP cutoff	2-D Echo	CAG	CAG finding	adm	LOS
28	M	0	1	0	0	0	0	0	0	1	0	1	0	0	0	0	0	0	2	0	0	1	0	1	130	90	103	80	97	1	1	34/36	1	32	0	0	1	0	1	0.004	0.75	3.1	74.1	1	normal			1
42	M	0	0	0	0	0	0	0	0	Lt.leg pain	0	0	0	0	1	0	0	0	-	0	0	1	0	1	119	74	89	72	93	1	1	0.762817	1	-	6	0	1	0	1	0.004	1.23	394	10.8	1	-			1
49	F	0	0	0	0	0	0	0	0	ca W/Up CT-> PE	0	0	0	0	0	0	0	0	none	0	0	1	0	1	110	70	83	84	95	1	1		1	-	0	0	0	1	1	0.004	-	-	-	1	1. Normal LV systolic function 2. Mild LV diastolic dysfunction (Gr.1 impaired relaxation)			1
70	M	1	1	0	0	0	0	0	0	both leg pain	0	0	0	0	1	0	0	0	1,2	0	0	1	0	1	141	75	97	76	100	1	1		1	-	0	0	1	0	1	0.01	0.82	>20	83.62	1	Normal LV systolic function			1
78	F	0	1	0	0	0	0	0	0	Ca W/Up CT-> PE	0	0	0	0	0	0	0	1	2	0	0	1	0	1	145	93	110	90	95	1	1	48/51	1	-	0	0	1	0	1	0.01	-	-	-	1	1. Small LV cavity with normal LV systolic function 2. Mild LV diastolic dysfunction (Gr.1 impaired relaxation) - No significant interval change compared with last study ('16-2-5)			1
70	F	0	0	0	0	0	0	0	0	2, headache	0	0	1	1	0	0	0	1	ICH	0	0	1	0	1	166	110	129	97	97	1	1		1	-10	0	0	1	0	1	0.01	1.7	3	295.4	1	-			1
72	M	0	0	0	0	0	0	0	0	2	0	0	1	0	0	0	0	0	none	0	0	1	0	1	145	85	105	96	98	1	1		1	-	0	0	2	0	1	0.01	1.21	6.03	58.94	1	Normal LV systolic function			1
59	M	0	1	0	0	0	0	0	0	2	0	0	1	0	0	0	0	0	2	3w ago hernia op	0	1	0	1	110	70	83	96	96	1	1		1	26	1.5	0	2	0	1	0.01	0.69	8.9	45.41	1	1. Normal LV systolic function 2. Mild LV diastolic dysfunction (Gr.1 impaired relaxation) 3. Mild resting pulmonary hypertension			1
59	F	0	1	0	0	0	0	0	0	Left thigh, leg, foot에 swelling, discoloration	0	0	0	0	0	1	0	0	2	0	0	1	0	1	130	80	97	74	96	1	1		1	11.5	3	0	2	0	1	0.01	2.61	>20	119.2	1	-			1
19	F	0	1	0	0	0	0	0	0	Rt.leg pain	0	0	0	0	0	1	0	0	2	0	1	1	0	1	130	80	97	100	91	1	1		1	-	9	0	3	0	1	0.01	1.73	>5000	29.13	1				1
79	F	1	1	0	1	0	0	0	0	2	0	0	1	0	0	0	0	0	1,2, gastric cancer	Gastrectomy	0	1	0	1	150	80	103	72	97	1	1		1	10.5	2.5	0	3	0	1	0.01	1.03	>20	1094	1	1. Normal LV systolic function 2. Mild LV diastolic dysfunction (Gr.1 impaired relaxation) 3. Dilated tubular(47mm) portion of ascending aorta			1
37	M	0	0	0	0	0	0	0	0	객혈	1	0	0	0	0	0	0	0	none	0	0	1	0	1	120	80	93	102	94	1	1		1	30.5	2.5	0	4	0	1	0.01		3.46		1	-			1
57	M	0	0	0	1	0	0	0	0	2	0	0	1	0	0	0	0	0	HCC	0	0	2	0	1	120	80	93	84	92	1	1	37/40	1	-	0	1	1	0	1	0.01	1.44	2.95	125.5	1	-			1
75	M	1	1	0	0	1	0	0	0	OPD CT-> PE	0	0	0	0	0	0	0	1	1,2, MI	0	0	2	0	1	127	70	88	89	95	1	1		1	-	0	1	1	0	1	0.01	-	-	-	1	-			1
60	M	1	1	0	1	0	0	0	0	ca W/Up CT-> PE	0	0	0	0	0	0	0	1	1,2, HCC	0	0	2	0	1	130	80	97	74	96	1	1		1	-	1	1	1	0	1	0.01	-	-	55	1	-			1
75	F	0	1	0	1	0	0	0	0	2	0	0	1	0	0	0	0	0	2, pancreas ca.	0	0	2	0	1	120	80	93	98	90	1	1		1	59.5	1	1	2	0	1	0.01	-	-	150	1	-			1
43	F	0	0	0	1	0	0	0	0	2	0	0	1	0	0	0	0	0	uterine myoma	1	0	2	0	1	116	74	88	92	88	1	2	0.852778	1	42.7	1.5	2	1	0	1	0.01	1.67	537	87.3	1	-			1
77	F	0	1	0	0	1	0	0	0	2	0	0	1	0	0	0	0	0	2	0	0	2	0	1	119	73	88	84	88	1	2		1	37	0	2	2	0	1	0.01	0.587	5.69	247.9	1	1. Normal LV systolic function 2. Mild LV diastolic dysfunction (Gr.1 impaired relaxation) 3. Borderlinely dilated tubular(40mm) portion of ascending aorta			1
38	F	0	0	0	0	0	0	0	0	2	0	0	1	0	0	0	0	0	-	0	0	1	0	1	120	70	87	120	98	1	1	1.28314	2	-	4.5	0	2	0	1	0.01	1.23	>1000	168	1	-			1
49	M	0	0	0	0	0	0	0	0	1	1	1	0	0	0	0	0	0	-	0	0	1	0	1	144	89	107	84	95	1	1	1.05737	2	-1	6	0	3	0	1	0.01	4.42	>1000	44	1	-			1
79	F	1	0	0	0	0	0	0	0	2	0	0	1	0	0	0	0	0	HTN, thrombocytopenia	0	0	1	0	1	169	83	112	90	97	1	1	0.69821	1	25.5	0	0	0	1	1	0.01	1.6	>1000	127	1	AR (Gr.II), MR (Gr.I) and TR (Gr.I) 2. Moderate resting pulmonary hypertension			1
26	F	0	0	0	0	0	0	0	0	hemoptysis	1	0	0	0	0	0	0	0	-	0	0	1	0	1	123	79	94	98	97	1	1	0.78	1	27	1	0	1	1	1	0.01	0.9	>1000	10	1	No RWMA 2.Normal both ventricular systolic function			1
38	F	0	0	0	0	0	0	0	0	1	0	1	0	0	0	0	0	0	none	5d ago delivery	0	1	0	1	150	100	117	80	98	1	1	35/37	1	13.2	1.5	0	1	1	1	0.01	1.23	4.35	515.3	1	normal			1
75	F	0	0	0	0	0	0	0	0	2	0	0	1	0	0	0	0	0	none	0	0	1	0	1	130	70	90	78	96	1	1		1	-	0	0	1	1	1	0.01	-	-	-	1	1. Borderline concentric LV hypertrophy with normal LV systolic function 2. Mild LV diastolic dysfunction (Gr.1 impaired relaxation) 3. Dilated tubular(43mm) portion of ascending aorta			1
67	F	1	0	0	0	0	0	0	0	2	0	0	1	0	0	0	0	0	none	0	0	1	0	1	130	80	97	60	95	1	1	42/45	1	25.5	0	0	1	1	1	0.01	<1.0	3.15	-	1	Mild LV diastolic dysfunction(Gr.1 impaired relaxation)			1
63	F	0	1	0	0	0	0	0	0	2	0	0	1	0	0	0	0	0	2	0	0	1	0	1	135	84	101	67	94	1	1	39/41	1	-	0	0	1	1	1	0.01	0.68	2.82	224.1	1	1. Normal LV systolic function 2. Mild LV diastolic dysfunction (Gr.1 impaired relaxation) 3. Mild amount of pericardial effusion			1
50	M	0	1	1	0	0	0	0	0	2	0	0	1	0	0	0	0	0	DM, hyperlipidemia	0	0	1	0	1	150	90	110	90	94	1	1	0.921372	1	-	0	0	1	1	1	0.01	-	-	-	1	Mild resting pulmonary hypertension			1
26	F	0	0	0	0	0	0	0	0	1,2	1	1	1	0	0	0	0	0	-	0	0	1	1	1	123	79	94	98	97	1	1	0.73	1	27	3	0	1	1	1	0.01	0.9	>1000	10	1	wnl			1
39	F	0	1	0	0	0	0	0	0	Rt.leg pain	0	0	0	0	1	0	0	0	2	0	0	1	0	1	150	90	110	92	98	1	1		1	0	3	0	1	1	1	0.01	-	2.85	-	1	1. Normal LV systoilic & diastolic function 2. Mild resting pulmonary hypertension			1
40	M	0	1	0	0	0	0	0	0	Rt.flank pain	0	0	0	0	0	0	1	0	2	0	0	1	0	1	150	80	103	104	96	1	1	41/42	1	22	1.5	0	1	1	1	0.01	-	16.13	-	1	WNL			1
40	F	0	0	0	0	0	0	0	0	fever	0	0	0	0	0	0	0	1	none	4w ago c/sec	0	1	0	1	135	78	97	96	95	1	1		1	-	1.5	0	1	1	1	0.01	0.31	2.01	-	1	1. Perimembranous type VSD (size=3mm) with suspicious vegetation at RV side and TV chordae 2. No definite thrombus or SEC in LA and LA appendage 3. Normal pulmonary vein drainage			1
50	M	0	0	0	0	0	0	0	0	general weakness	0	0	0	0	0	0	0	1	TB	0	0	1	0	1	120	70	87	92	97	1	1		1	19	0	0	1	1	1	0.01	-	-	-	1	-			1
72	M	0	0	0	0	0	0	0	0	OPD CT-> PE	0	0	0	0	0	0	0	1	BPH	0	0	1	0	1	120	70	87	63	98	1	1		1	-	0	0	1	1	1	0.01	-	-	-	1	1. Normal LV systolic function 2. Mild LV diastolic dysfunction (Gr.1 Impaired relaxation)			1
69	F	1	0	0	0	0	0	0	0	Ca W/Up CT-> PE	0	0	0	0	0	0	0	1	1	0	0	1	0	1	120	80	93	68	97	1	1		1	-	0	0	1	1	1	0.01	-	-	-	1	1. Mild degenerative AS 2. Normal LV systolic function 3. Mild LV diastolic dysfunction (Gr.1 impaired relaxation)			1
56	M	1	1	0	0	0	0	0	0	headache	0	0	0	0	0	0	0	1	HTN, DM	0	0	1	0	1	140	90	107	80	97	1	1	0.961834	1	32.2	0	0	1	1	1	0.01	8.27	167	24.9	1	orderline LV systolic function 3.Moderate resting pulmonary hypertension			1
68	M	0	0	0	0	0	0	0	0	2	0	0	0	0	0	0	0	0	none	0	0	1	0	1	142	90	107	136	98	1	1		1	11.5	1.5	0	2	1	1	0.01	2.37	2.46	1418	1	1. Preserved LV systolic function 2. Mild resting pulmonary hypertension 3. Summation of E/A ratio due to tachycardia			1
60	M	0	1	0	0	0	0	0	0	hemoptysis	1	0	0	0	0	0	0	0	2	0	0	1	0	1	178	89	119	58	98	1	1		1	25	1	0	2	1	1	0.01	1.96	2.73	323	1	1. Normal LV systolic function 2. Mild LV diastolic dysfunction (Gr.1 impaired relaxation)			1
68	M	0	0	0	0	0	0	0	0	2	0	0	1	0	0	0	0	0	none	0	0	1	0	1	130	90	103	94	90	1	1		1	41	0	0	2	1	1	0.01	-	-	-	1	1. Normal LV systolic function 2. Mild LV diastolic dysfnuction (Gr.1 impaired relaxation)			1
62	F	0	0	0	0	0	0	0	0	Lt.flank pain	0	0	0	0	0	0	1	0		0	0	1	0	1	160	90	113	88	94	1	1	0.712097	1	29	3	0	2	1	1	0.01	0.82	512	21.5	1	Mild resting pulmonary hypertension			1
31	M	0	0	0	0	0	0	0	0	abd distension	0	0	0	0	0	0	1	0	none	10d ago Lt.tibia fx op	1	1	0	1	130	90	103	78	98	1	1		1	-2	3	0	2	1	1	0.01	2.26	1.9	-	1	normal			1
69	M	1	0	0	0	0	0	0	0	ca W/Up CT-> PE	1	0	0	0	0	0	0	1	1	0	0	1	0	1	130	70	90	100	92	1	1		1		1	0	2	1	1	0.01	-	-	-	1	-			1
67	F	0	0	0	0	0	0	0	0	1	0	1	1	0	0	0	0	0		0	0	1	0	1	165	93	117	104	95	1	1	0.89822	1	24.5	4.5	0	3	1	1	0.01	1.08	720	11.2	1	Grade 1 diastolic dysfunction			1
38	M	0	0	0	0	0	0	0	0	Lt.leg pain	0	0	0	0	1	0	0	0	-	0	0	1	0	1	155	106	122	102	95	1	1	0.799387	1	24.5	4.5	0	3	1	1	0.01	-	756	-	1	Normal echocardiogram			1
51	M	1	0	0	0	0	0	0	1	Lt.leg pain	0	0	0	0	0	1	0	0	ICH Hx. HTN, BPH	0	0	1	0	1	139	108	118	82	93	1	1	0.883714	1	36.5	7.5	0	4	1	1	0.01	1.31	>1000	<5.0	1	Concentric remodeling of LV Mild resting pulmonary hypertension			1
46	M	1	0	0	0	0	0	0	0	Lt.hemiplegia	0	0	0	0	0	0	0	1	1	1w ago brain op	0	2	0	1	190	100	130	75	87	1	1	19/27	1	12.5	4.5	1	1	1	1	0.01	-	-	12.23	1	Concentric LV hypertrophy with normal LV systolic functio			1
72	F	0	0	0	0	0	0	0	0	2	0	0	1	0	0	0	0	0	3	0	0	2	0	1	130	80	97	118	98	1	1		1	11.2	0	1	1	1	1	0.01	1.1	3.85	77.31	1	1. Normal LV systolic function 2. Mild LV diastolic dysfunction (Gr.1 impaired relaxation)			1
63	M	1	0	0	0	1	0	0	0	1	0	1	0	0	0	0	0	0	1,Tb	0	0	2	0	1	120	70	87	94	96	1	1		1	26	0	1	1	1	1	0.01	1.47	5.57	84.15	1	1. Concentric LV Remodeling with Normal LV systolic function 2. Mild LV diastolic dysfunction (Gr.1 impaired relaxation)			1
25	M	0	1	0	0	0	0	0	0	1,2	0	1	1	0	0	0	0	0	2	0	0	2	0	1	140	90	107	110	98	1	1		1	17	1.5	1	1	1	1	0.01	-	2.78	17.73	1	normal			1
89	M	1	1	0	0	0	0	0	0	both leg pain	0	0	0	0	1	0	0	0	1,2	0	0	2	0	1	150	100	117	80	95	1	1		1	38.2	0	1	1	1	1	0.01	0.85	10.5	751.9	1	1. Normal LV systolic function 2. Mild LV diastolic dysfunction (Gr.1 Impaired relaxation) 3. Aneurysmal change(30mm) of abdominal aorta with calcified atherosclerotic plaque (11*11mm)			1
33	F	0	0	0	0	0	0	0	0	2	0	0	1	0	0	0	0	0	-	6d ago C-sec	0	2	0	1	151	93	112	54	98	1	1	0.935169	1	32	7.5	1	2	1	1	0.01	0.88	>1000	450	1	Normal both ventricular systolic function Moderate resting pulmonary hypertension			1
56	M	1	0	0	0	0	0	0	0	2	0	0	1	0	0	0	0	0	1	0	0	2	0	1	140	90	107	88	89	1	1		1	42	0	1	2	1	1	0.01	0.38	0.56	51.36	1	1. Non-mobile echogenic mass in RPA -> c/w pulmonary embolism 2. Mild resting pulmonary hypertension 3. Normal LV systolic function 4. Mild LV diastolic dysfunction (Gr.1 impaired relaxation) 5. Dilated LA 6. Dilated tubular(43mm) portion of ascending aorta			1
79	F	0	0	0	0	1	0	0	0	2	1	0	1	0	0	0	0	0	angina	0	0	2	0	1	130	70	90	86	94	1	1		1	33.7	1	1	2	1	1	0.01	1.36	-	171.7	1	1. Round shaped hyperechogenic mass in RA -> R/O RA Lipoma or myxoma 2. Normal LV systolic function 3. Mild LV diastolic dysfunction (Gr.1 impaired relaxation)			1
29	F	0	0	0	0	1	1	0	0	2	1	0	1	0	0	0	0	0	MS,MR,AR, Afib	2	0	2	0	1	147	103	118	104	97	1	1	0.983491	1	14.4	2.5	1	2	1	1	0.01	0.4	639	109	1	Severe LAE 2.Severe MS with MR (Gr. II) d/t rheumatic origin 3.AR (Gr. III) d/t rheumatic origin			1
47	M	0	0	0	0	0	0	0	0	1	0	1	0	0	0	0	0	0	quadriplegia	0	0	2	0	1	138	87	104	98	92	1	1	0.81364	1	43.2	3	1	2	1	1	0.01	2.42	228	<5.0	1	Concentric remodeling of LV , wnl			1
72	M	0	0	0	1	0	0	0	0	2, abd pain	0	0	1	0	0	0	1	0	AOV ca, prostate ca, PTE	0	1	2	0	1	144	76	99	70	97	1	1		1	43	1.5	1	2	1	1	0.01	0.69	-	146.9	1	-			1
78	F	1	0	0	0	1	0	0	0	back pain	0	0	0	0	0	0	0	1	1, angina	0	0	2	0	1	100	60	73	60	94	1	1		1	36.2	1.5	1	2	1	1	0.01	-	-	-	1	1. Normal LV systolic function 2. Mild LV diastolic dysfunction (Gr.1 impaired relaxation) 3. Borderline resting pulmonary hypertension 4. Dilated tubular(41mm) portion of ascending aorta			1
56	M	1	0	0	0	1	0	0	0	general weakness	0	0	0	0	0	0	0	1	COPD, HTN, nephrotic syn	0	0	2	0	1	121	90	100	78	93	1	1	0.922156	1	-	4.5	1	2	1	1	0.01	-	-	119	1	Mild concentric LVH Normal LV systolic function			1
67	F	0	0	0	0	1	0	0	0	2	0	0	1	0	0	0	0	0	asthma	0	0	2	0	1	144	89	107	88	97	1	1	0.680736	1	35.2	3	1	3	1	1	0.01	1.71	890	13.3	1	-			1
65	M	0	0	0	0	1	1	0	0	2, Rt.leg pain	0	0	1	0	1	0	0	0	A.fib	0	0	2	0	1	110	80	90	78	92	1	1		1	38	3	1	3	1	1	0.01	0.73	>20	36.47	1	1. Normal LV systolic function 2. Mild LV diastolic dysfunction (Gr.1 impaired relaxation)			1
69	M	0	0	0	0	1	0	0	0	2	0	0	1	0	0	0	0	0	COPD	0	0	2	0	1	160	90	113	88	88	1	2		1	-110.5	0	2	2	1	1	0.01	2.31	3.26	35.93	1	1. Glossly normal LV systolic function 2. Mild LV diastolic dysfunction (Gr.1 impaired relaxation) 3. Mild resting pulmonary hypertension with IVC plethora & dilatation			1
25	M	0	0	0	0	1	0	0	0	1,2	0	1	1	0	0	0	0	0	PTE, venous thrombosis	0	0	2	0	1	151	95	114	116	95	1	2		1	31.7	9	2	3	1	1	0.01	0.74	2.69	9.62	1	Irregular-shaped nonmobile hypoechoic mass on left pulmonary artery -> r/o			1
78	F	0	0	0	0	0	0	0	0	2	0	0	1	0	0	0	0	0	-	12.11 wrist OP	0	1	0	1	149	91	110	90	97	1	1	1.32996	2	37.5	3	0	2	1	1	0.01	1.84	>1000	237	1	Eccentric LVH (RWT=0.39) and severe LAE Mild resting pulmonary hypertension			1
75	F	1	1	0	0	0		0	0	Lt.leg pain	0	0	0	0	0	1	0	0	HTN, DM, CKD	0	0	1	0	1	158	88	111	94	94	1	1	1.07815	2	-	3	0	2	1	1	0.01	2.24	>1000	-	1	1.Grade 1 diastolic dysfunction 3.Normal LV systolic function			1
57	F	0	0	0	0	0	0	0	0	Rt.flank pain	0	0	0	0	0	0	1	0	-	0	0	1	0	1	155	78	104	103	95	1	1	1.06358	2	32	1.5	0	2	1	1	0.01	0.93	>1000	34.3	1	No RWMA Normal LV systolic function Mild resting pulmonary hypertension			1
65	M	1	0	0	0	0	0	0	0	2	0	0	1	0	0	0	0	0	HTN	0	0	2	0	1	125	67	86	84	96	1	1	1.39863	2	30.8	0	1	1	1	1	0.01	2.46	>1000	64.7	1	normal			1
84	F	0	0	0	0	0	0	0	0	2	0	0	1	0	0	0	0	0	parkinson dz	0	0	2	0	1	114	89	97	88	97	1	1	1.10335	2	24.2	4.5	1	2	1	1	0.01	1.72	949	36.3	1	No RWMA Mild resting pulmonary hypertension			1
82	F	1	0	0	0	0	0	0	0	General weakness	0	0	0	0	0	0	0	1	HTN	0	0	2	0	1	153	83	106	98	95	1	1	1.05737	2	27.5	6	1	2	1	1	0.01	1.71	>1000	1240	1	Preserved LV systolic function Mild resting pulmonary hypertension Normal both ventricular systolic function			1
45	F	0	0	0	0	0	0	0	0	abd pain	0	0	0	0	0	0	1	0	1, Sz, mental retardation	0	0	1	0	1	140	90	107	96	93	1	1		1	38	0	0	1	1	1	0.01	58.67	3.91	2729	2	1. Suspicious hypokinesia of basal to mid anterior wall with normal LV systolic function 2. Mild LV diastolic dysfunction (Gr.1 impaired relaxation)			1
78	F	0	0	0	0	0	0	0	0	2	0	0	1	0	0	0	0	0	none	4주 전 Lt. humerus fx op	0	1	0	1	130	80	97	70	99	1	1		1	10.7	1.5	0	2	2	1	0.01	1.92	3.58	218.4	1	1. Normal LV systolic function 2. Mild LV diastolic dysfunction (Gr.1 impaired relaxation) 3. Dilated LA 4. Mild resting pulmonary hypertension			1
80	F	1	0	0	0	0	0	0	0	2	0	0	1	0	0	0	0	0	HTN, thrombocytopenia	0	0	1	0	1	169	83	112	90	97	1	1	0.841929	1	25.5	3	0	2	2	1	0.01	1.6	>1000	127	1	AR (Gr.II), MR (Gr.I) and TR (Gr.I) Moderate resting pulmonary hypertension			1
38	M	0	0	0	0	0	0	0	0	Rt.leg pain	0	0	0	0	0	1	0	0	UC	0	0	1	0	1	140	100	113	80	92	1	1		1	37	4.5	0	2	2	1	0.01	-	10.47	-	1	LV Diastolic Dysfunction(Gr 1) Moderate Pulmonary Hypertension without IVC plethora			1
54	M	1	0	0	0	0	0	0	0	2	0	0	1	0	0	0	0	0	1	0	0	1	0	1	110	70	83	120	95	1	1		1	37	4.5	0	3	2	1	0.01		16.66		1	1. Boderline resting pulmonary hypertension 2. Mild LV diastolic dysfunction (Gr.1 impaired relaxation) 3. Normal LV systolic function 4. Hyperdynamic interatrial septum without definite shunt flow			1
81	F	0	0	0	0	0	0	0	0	1,2	0	1	1	0	0	0	0	0	Hepatitis	0	0	2	0	1	120	70	87	90	95	1	1		1	-	0	1	1	2	1	0.01	-	-	140.2	1	1. LV Diastolic Dysfunction(Gr 1) 2. Moderate Pulmonary Hypertension with Mild TR 3. Concentric Remodeling of LV			1
69	M	0	0	0	0	1	0	0	0	2	0	0	1	0	0	0	0	0	COPD, Tb	0	0	2	0	1	140	80	100	84	92	1	1		1	39.2	0	1	2	2	1	0.01	1.98	-	92.98	1	Newly developed mild pulmonary hypertension (PApr: 35 -> 50mmHg)			1
68	F	1	0	0	0	0	0	0	0	2	0	0	1	0	0	0	0	0	1,3	0	0	2	0	2	176	118	137	136	91	1	1		1	36	1.5	1	3	2	1	0.01	3.27	4.6	681.6	1	1. Normal LV systolic function 2. Summation of E/A wave due to tachycardia 3. Mild resting pulmonary hypertension			1
60	F	0	0	0	0	0	0	0	0	2	0	0	1	0	0	0	0	0	-	0	0	1	0	1	123	82	96	78	95	1	1	1.11979	2	29.5	3	0	2	2	1	0.01	1.5	>1000	36.7	1	Normal LV systolic function without RWMA Moderate pulmonary hypertension			1
77	F	1	0	0	0	0	0	0	0	Lt.flank pain	0	0	0	0	0	0	1	0	htn	0	0	2	0	1	161	97	118	84	96	1	1	1.246	2	29.5	0	1	1	2	1	0.01	1.02	89	>1000	1	Concentric remodeling of LV, wnl
67	F	1	1	1	0	1	0	0	0	syncope	0	0	0	1	0	0	0	0	HTN, DM, hyperlipidemia, angina	0	0	2	0	1	140	80	100	80	93	1	1	1.2182	2	49	0	1	2	2	1	0.01	1.67	>1000	16.1	1	.MIld LAE 2.No RWMA 3.Normal LV systolic dysfunction			1
65	F	0	0	0	0	0	0	0	0	2	0	0	1	0	0	0	0	0	PAOD	0	0	2	0	1	138	92	107	112	94	1	1		1	23.3	1.5	1	3	2	1	0.01	0.57	19.06	799.8	2	1. Normal LV systolic function 2. Mild LV diastolic dysfunction (Gr.1 Impaired relaxation) 3. Moderate resting pulmonary hypertension			1
81	M	1	2	0	0	0	0	0	0	Mental change	1	0	0	0	0	0	0	0	HTN,DM	0	0	2	0	1	144	77	99	68	100	1	1	1.09606	2	26.2	0	1	1	3	1	0.01	1.67	656	128	1	-			1
64	F	0	0	0	0	0	0	0	0	2	0	0	1	0	0	0	0	0	none	0	0	2	0	1	110	60	77	76	98	1	1	47/54	2		0	1	1	3	1	0.01			36.91	1	1. Normal LV systolic function 2. Mild LV diastolic dysfunction (Gr.1 impaired relaxation) 3. Mildly dilated LA 4. Moderate resting pulmonary hypertension without IVC plethora			1
81	F	0	1	0	0	0	0	0	0	1,2	0	1	1	0	0	0	0	0	2	0	0	4	0	3	80	60	63	116	72	1	2		2	63	3	3	3	3	1	0.01	1.81	4370ng/ml	23357	2	Enlarged RV and D-shaped LV with RV dysfunction RA and RV enlargements, and PA hypertension is suggsted.			1
78	F	1	0	0	0	1	0	0	0	2	0	0	1	0	0	0	0	0	1, angina	0	0	2	0	1	134	54	81	69	95	1	1		1	46.3	0	1	1	4	1	0.01	2.3	-	610.8	1	HYPERDYNAMIC LV FUNCTION DILATED RIGHT VENTRICLE LEFT ATRIUM ENLARGEMENT			1
39	F	0	0		0	0	0	0	0	2	0	0	1	0	0	0	0	0	KT syndrome	0	0	1	0	1	155	95	115	82	98	1	1	1.11032	2	25.3	3	0	1	4	1	0.01	3.1	749	-	1	RVE, RVH and RAE 2.RV systolic dysfunction 3.Severe resting pulmonary hypertension with increased PVR			1
61	F	0	0	0	0	0	0	0	0	2	0	0	1	0	0	0	0	0	Varicose, Dysuria, HNP	0	0	1	0	1	160	100	120	82	96	1	1		2	43.7	1.5	0	2	4	1	0.01	0.86	12.33	193.8	1	1. Normal LV systolic function 2. Mild LV diastolic dysfunction (Gr.1 impaired relaxation) 3. Mild resting pulmonary hypertension			1
45	M	0	1	0	0	0	0	0	0	2	0	0	1	0	0	0	0	0	2	0	0	1	0	1	120	80	93	110	93	1	1		2	45.5	1.5	0	2	4	1	0.01		10.33		1	1. Dilated RV & RA with decreased RV contractility 2. D-shaped LV and mild resting pulmonary hypertension with IVC plethora			1
52	F	0	0	0	0	0	0	0	0	2	0	0	1	0	0	0	0	0	-	0	0	1	0	1	98	73	81	100	94	1	1	1.3071	2	55	4.5	0	3	4	1	0.01	2.19	>1000	910	1	RVE and RAE 3.Functional severe TR Moderate resting pulmonary hypertension			1
63	F	0	1	0	0	0	0	0	0	1	0	1	0	0	0	0	0	0	2	0	0	1	0	1	110	70	83	78	91	1	1		2	73	3	0	3	4	1	0.01	1.71	5.19	141	1	-			1
72	M	0	0	0	0	0	0	0	0	2	1	0	1	0	0	0	0	0	varicose vein	0	0	1	0	1	136	80	99	92	91	1	1	1.01337	2	54.7	2.5	0	3	4	1	0.01	2.66	331	-	1	RVE, RVH, RAE and concentric remodeling of LV, Severe resting pul HTN			1
68	F	0	0	0	0	0	0	0	0	2	0	0	1	0	0	0	0	0	-	0	0	2	0	1	120	88	99	94	96	1	1	1.23492	2	46.7	3	1	2	4	1	0.01	2.23	>1000	176	1	.RV dilatation TR (Gr. II) and MR (Gr. I) 4.Moderate resting pulmonary hypertension			1
52	F	0	1	0	0	0	0	0	0	abd pain	0	0	0	0	0	0	1	0	2	0	1	2	0	1	110	60	77	78	94	1	1		2	31.5	1.5	1	2	4	1	0.01	1.95	4.29	617.6	1	1. Decreased RV contractility with severe pulmonary hypertension 2. RVE, RAE, D-shaped LV, Dilated pulmonary artery 3. Moderate TR 4. Normal LV systolic function 5. Mild LV diastolic dysfunction(Gr.1=impaired relaxation)			1
76	M	0	0	0	0	0	0	0	0	2	0	0	1	0	0	0	0	0	RA, BPH	both ankle fx	0	2	0	1	180	97	118	74	94	1	1	0.815334	2	54.5	4.5	1	3	4	1	0.01	1.15	>1000	14	1	Moderate resting pulmonary hypertension			1
67	M	0	0	0	0	1	0	0	0	1,2	0	1	1	0	0	0	0	0	DVT	0	1	2	0	1	140	90	107	96	86	1	2		2	68.2	1.5	2	3	4	1	0.01	1.41	>20	32.85	1	1. RV hypertrophy(6mm) with slightly decreased RV contractility 2. Mild resting pulmonary hypertension without IVC plethora 3. Normal LV systolic function 4. Mild LV diastolic dysfunction (Gr.1 impaired relaxation) 5. Borderline dilated tubular(40mm) portion of ascending aorta 6. Hypermobile interatrial septum without definite shunt flow			1
56	M	1	1	1	0	1	0	0	0	1,2	0	1	1	0	0	0	0	0	HTN, DM, Hyperlipidemia, angina	0	0	4	0	3	70	48	55	82	89	1	2	1.45335	2	41	3	3	2	4	1	0.01	1.35	>1000	8.1	1	Borderline LV systolic function RV systolic dysfunction			1
81	F	1	1	0	0	1	0	0	0	2	0	1	0	0	0	0	0	0	1,2, angina, MDD	0	0	2	0	1	140	90	107	88	97	1	2		3	39.5	0	2	2	4	1	0.01	1.25	1.45	508	1	1) Deteriorated RV systolic function 2) Increased PA pressure (28->54mmHg) & RV cavity size compared with last study ('15-6-3)			1
69	M	1	0	0	0	0	0	0	0	2	0	0	1	0	0	0	0	0	1	0	0	2	0	1	130	80	97	92	82	1	1		1	63	0	1	2	4	1	0.01	-	-	456	1	1. RV hypertrophy and Mild RV dysfunction with borderline pulmonary hypertension 2. Minimal pericardial effusion 3. Normal LV systolic function			1
76	M	0	0	0	0	1	0	0	0	2	0	0	1	0	0	0	0	0	prior PTE	0	1	2	0	1	137	88	104	98	89	1	2	1.26	2	54	4.5	2	3	4	1	0.01	-	508		1	1. RVE, RAE and RVH 2. Borderline LV systolic function			1
76	F	0	0	0	0	0	0	0	0	general weakness	0	0	0	0	0	0	0	1	none	0	0	1	0	1	130	80	97	78	92	1	1		2	-	0	0	1	4	1	0.01	-	2.71	838.5	2	1. Low normal LV systolic function 2. Mild LV diastolic dysfunction (Gr.1 impaired relaxation) 3. Dilated LA			1
79	F	1	0	0	0	0	0	0	0	2	0	0	1	0	0	0	0	0	1, delusion d/o	0	0	2	0	1	120	80	93	76	92	1	1	50/43	2	50.7	0	1	1	4	1	0.01	2.16	-	1562	2	Severer resting pulmonary hypertension	1	1. Left main; normal appearance2. LAD; mild diffuse atherosclerosis3. LCX; mild diffuse therosclerosis4. RCA; mild diffuse atherosclerosis	1
49	M	0	1	0	0	1	0	0	0	2	0	0	1	0	0	0	0	0	2	0	0	2	0	1	130	80	97	112	87	1	2		3	28	4.5	3	2	4	1	0.01	-	>20	2064	2	Dilated RV and RA, RV contractility with Moderate to severe resting pulmonary hypertension			1
68	M	1	0	0	0	1	0	0	0	1,2	0	1	1	0	0	0	0	0	1	0	0	4	0	1	90	58	69	72	87	1	2		3	45	0	3	2	4	1	0.01	3.43	6.87	1538	2	1. Severe resting pulmonary hypertension without IVC plethora & dilatation 2. Dilated RA & RV with decreased RV Contractility ->suggestive of Pulmonary embolism 3. Mild D-shaped basal LV with normal LV systolic function 4. Mild LV diastolic dysfunction(Gr.1 impaired relaxation) 5. Mild TR(Gr.2)		1. Left main; Normal appearance 2. LAD; Normal appearance 3. LCX; Normal appearance 4. RCA; Normal appearance	1
70	F	1	1	0	0	0	0	0	0	1,2	0	1	1	0	0	0	0	0	1,2	0	0	1	0	1	150	90	110	89	96	1	1		1	31.7	0	0	1	0	1	0.011	3.04	1.5	339.4	1	1. Normal LV systolic function 2. Mild LV diastolic dysfunction (Gr.1 impaired relaxation) with increased LV filling pressure (E/E'=21.9) 3. Mild MR (Gr.1)			1
39	M	0	1	0	0	0	0	0	0	2, Lt.flank pain	0	0	1	0	0	0	1	0	2	0	0	1	0	1	220	140	167	78	97	1	1		1	38.5	0	0	1	1	1	0.017	2.44	>20	77.15	1	1. Normal LV systolic function 2. Borderline dilated LA 3. Mild resting pulmonary hypertension			1
57	F	1	1	0	0	1	1	0	0	2	0	0	1	0	0	0	0	0	1,2, A.fib	0	0	2	0	1	140	90	107	82	96	1	1		1	69	1.5	1	1	0	1	0.02	1.46	>20	141.5	1	1. Borderline concentric LV hypertrophy with preserved LV systolic function 2. Mild LV diastolic dysfunction (Gr.1 impaired relaxation) 3. Borderline dilated tubular(40mm) portion of ascending aorta			1
61	F	0	0	0	1	0	0	0	0	abd pain	0	0	0	0	0	0	1	0	cervical cancer	0	0	2	0	1	130	80	97	66	95	1	1		1	-	0	1	1	0	1	0.02	1.25	1.87	45	1	-			1
70	M	0	0	0	0	0	0	0	0	2	0	0	1	0	0	0	0	0	PV, CVA	0	0	2	0	1	140	78	99	88	94	1	1	0.715385	1	37.2	4	1	3	0	1	0.02	2.25	>1000	9.3	1	-			1
46	M	0	0	0	0	0	0	0	0	2	0	0	1	0	0	0	0	0	-	0	0	1	0	1	148	110	123	88	95	1	1	1.14644	2	49.5	3	0	2	0	1	0.02	2.23	929	222	1	-			1
74	M	1	1	1	0	0	0	0	0	2	0	0	0	0	0	0	0	0	1,2,3	0	0	1	0	1	144	80	101	86	98	1	1		1	40	0	0	1	1	1	0.02	1.66	16.82	118.3	1	1. Normal LV systolic function 2. Mild LV diastolic dysfunction (Gr.1 Impaired relaxation)		1. Left main; Normal appearance 2. LAD; mild diffuse atherosclerosis 3. LCX; mid, severe discrete eccentric stenosis (90%) dist, severe diffuse eccentric stenosis (80~90%) OM, severe discrete eccentric stenosis (80%) 4. RCA; mid, severe discrete eccentric stenosis (80~90%)	1
85	M	0	0	0	1	0	0	0	0	2	0	0	1	0	0	0	0	0	Esophageal ca	0	0	2	0	1	130	80	97	93	91	1	1		1	28	0	1	2	1	1	0.02	1.44	6.6	517.3	1	normal			1
81	F	1	1	0	0	0	0	0	0	1	0	1	0	0	0	0	0	0	HTN, DM	0	0	2	0	1	151	101	118	90	96	1	1	1.19726	2	34.7	3	1	2	1	1	0.02	2.52	>1000	971	1	Both atrial enlargement			1
75	F	1	0	0	0	0	0	0	0	2	0	0	1	0	0	0	0	0	HTN	0	0	2	0	1	145	88	107	100	87	1	1	1.16653	2	57.5	6	1	4	1	1	0.02	2.8	>1000	57	1	TR (Gr.I) Moderate resting pulmonary hypertension			1
66	F	0	0	0	0	1	0	0	0	2	0	0	1	0	0	0	0	0	MDD	0	0	2	0	1	114	79	91	104	84	1	2	1.84016	3	58.3	1.5	3	3	1	1	0.02	1.35	>1000	10.9	1	Moderate resting pulmonary hypertension			1
75	M	0	1	0	1	0	0	0	0	mental change	0	0	0	1	0	0	0	0	2, Graves dz, prostate ca.	0	0	2	0	1	150	90	110	102	87	1	2		1	42	1	2	2	1	1	0.02	1.57	>20	2417	2	1. Normal LV systolic function 2. Mild LV diastolic dysfunction (Gr.1 impaired relaxation)			1
56	F	0	1	0	0	0	0	0	0	Lt.leg pain	0	0	0	0	1	0	0	0	2	0	0	1	0	1	160	100	120	88	98	1	1		1	-	3	0	2	2	1	0.02	0.79	>20	528.4	1	1. Hypermobile echogenic mass attached at MV with moderate eccentric MR -> c/w Infective endocarditis 2. Moderate resting pulmonary hypertension without IVC plethora 3. Normal LV systolic function 4. Mild LV diastolic dysfunction (Gr.1 impaired relaxation) with increased LV filling pressure (E/E'=17) 5. Dilated LA			1
78	F	0	0	0	0	1	0	0	0	Lt.hemiplegia	0	0	0	0	0	0	0	1	HF	0	1	2	0	1	205	120	148	98	95	1	1		1	-	1.5	1	2	2	1	0.02	1.81	1.09	396	1	1. Normal LV systolic function 2. Mild LV diastolic dysfunction (Gr.1 impaired relaxation) 3. Borderline dilated tubular(40mm) portion of ascending aorta 4. Mild pulmonary hypertension			1
84	M	1	0	0	0	0	0	0	0	General weakness	0	0	0	0	0	0	0	1	HTN	0	0	2	0	1	124	74	91	70	97	1	1	1.18469	2	25	3	1	1	2	1	0.02	1.37	>1000	201	1	Concentric remodeling of LV (RWT=0.44) Mild resting pulmonary hypertensio			1
66	F	0	0	0	0	1	0	0	0	1,2	0	1	1	0	0	0	0	0	angina	0	0	2	0	1	114	79	91	104	84	1	2	1.66601	2	59.2	1.5	3	3	2	1	0.02	1.35	>1000	10.9	1	TR (Gr.III) Moderate resting pulmonary hypertension			1
83	F	1	0	0	0	0	0	1	0	mental change	0	0	0	1	0	0	0	0	HTN, stroke	0	0	2	0	1	144	81	102	112	88	1	2	1.87461	3	46	6	3	3	2	1	0.02	0.88	>1000	41.2	1	Moderate resting pulmonary hypertension			1
66	F	0	0	0	0	1	0	0	0	2	0	0	1	0	0	0	0	0	MDD	0	0	2	0	1	114	79	91	104	84	1	2	1.66601	3	59.2	7.5	3	4	2	1	0.02	1.35	>1000	10.9	1	Moderate resting pulmonary hypertension Grade 1 diastolic dysfunction			1
80	M	1	0	0	0	0	0	0	0	2	0	0	0	0	0	0	0	0	HTN, DM	0	0	1	0	1	142	52	82	88	95	1	1	0.85475	1	27.7	3	0	2	4	1	0.02	3.31	579	17.3	1	Mild RVE and RAE Mild resting pulmonary hypertension with increased PVR			1
64	F	0	0	0	0	1	0	0	0	2	0	0	1	0	0	0	0	0	PTE, DVT	0	1	2	0	1	120	80	93	92	92	1	1		1	48.2	1.5	1	3	4	1	0.02	3.61	2.74	-	1	1. Mildly dilated RV with decreased RV contractility 2. Mild resting pulmonary hypertension with dilated IVC 3. No definite RWMA with normal LV systolic function 4. Mild LV diastolic dysfunction(Gr.1 impaired relaxation) with high LV filling pressure(E/E'=16) 5. Minimal pericardial effusion			1
78	F	0	0	0	0	1	0	0	0	2	0	0	1	0	0	0	0	0	1, angina	0	0	2	0	1	110	70	83	95	90	1	1		2	53	0	1	2	4	1	0.02	1.13	6.94	636.1	1	1. Decreased RV contractility 2. Moderate resting pulmonary hypertension without IVC plethora 3. Dilated MPA -> r/o Pulmonary embolism 4. Concentric LV hypertrophy with normal LV systolic function 5. Mild LV diastolic dysfunction (Gr.1 impaired relaxation) 6. Dilated LA 7. Dilated tubular(51mm) portion of ascending aorta			1
69	M	1	0	0	1	0	0	0	0	2	0	0	1	0	0	0	0	0	HTN, laryngeal cancer	0	0	2	0	1	130	70	90	96	98	1	1	1.13017	2	54	4	1	2	4	1	0.02	1.66	>1000	114	1	Normal LV systolic function, RV systolic dysfunction, RVE Mild resting pulmonary hypertension			1
31	M	0	0	0	0	0	0	0	0	1	0	1	0	0	0	0	0	0	DVT	0	1	2	0	1	184	91	122	118	94	1	1	1.09069	2	39.1	9	1	3	4	1	0.02	3.6	801	163	1	Mild RVE with RV systolic dysfunction Moderate resting pulmonary hypertension			1
75	F	1	0	0	1	1	0	0	0	1	0	1	0	0	0	0	0	0	1	0	0	2	0	1	110	70	83	90	87	1	2	48/46	2	66.7	0	3	1	4	1	0.02	1.58	7.71	708.6	1	1. Severe resting pulmonary hypertension with decreased RV contractility 2. Dilated RV with D-shaped LV -> Suggestive of acute pulmonary embolism 3. Mild LV diastolic dysfunction (Gr.1 impaired relaxation)			1
46	M	0	0	0	0	0	0	0	0	2	0	0	1	0	0	0	0	0	MDD	0	0	2	0	1	121	79	93	82	92	1	1	1.5583	3	44.7	3	1	1	4	1	0.02	1.53	>1000	422	1	Multiple thrombus in RV RV systolic dysfunction Moderate resting pulmonary hypertension			1
46	F	0	1	0	0	0	0	0	0	2	0	0	1	0	0	0	0	0	2	0	0	2	0	1	154	89	111	113	91	1	1		2	49.7	1.5	1	3	4	1	0.02	4.84	3.95	1708	2	1. D-shaped LV with normal LV systolic function 2. Decreased RV contractility 3. Severe resting pulmonary hypertension 4. IVC plethora with dilatation -> c/w Acute cor pulmonale			1
63	F	0	0	0	0	1	0	0	0	2	0	0	1	0	0	0	0	0	COPD	0	0	2	0	1	150	80	103	110	69	1	2		3	33.7	1.5	3	3	4	1	0.02	1.71	3.54	16474	2	1. Severe resting pulmonary hypertension with IVC plethora 2. Dilated RV & RA with decreased RV contractility 3. Moderate to severe TR due to poor coaptation of TV -> c/w Cor pulmonale 4. Normal LV systolic function 5. Summation of E/A ratio due to tachycardia			1
79	F	0	1	0	0	1	0	0	0	2	1	0	1	0	0	0	0	0	2	0	0	2	0	1	160	100	120	84	83	1	2		3	52.7	1	3	3	4	1	0.02	3.51	9.33	2100	2	1. Concentric LVH with hyperdynamic LV systolic function 2. Moderate resting pulmonary hypertension with RV hypertrophy (5.6mm) 3. Mild LV diastolic dysfunction (Gr.1 impaired relaxation) 4. Hypermobile fillform structure attached on AV -> R/O Lambl's excrescence			1
32	M	0	1	0	0	0	0	0	0	1	0	1	0	0	0	0	0	0	2	2m ago knee op	0	1	0	1	110	70	83	96	95	1	1	46/49	1	51.5	3	0	1	0	1	0.023	0.854	5.14	481.2	1	-			1
72	M	1	1	0	0	0	0	0	0	2	0	0	1	0	0	0	0	0	HTN, DM	0	0	1	0	1	132	72	92	66	96	1	1	1.36039	2	23.7	0	0	1	0	1	0.03	1.34	>1000	38.8	1	-			1
58	M	1	1	0	0	0	0	0	0	Rt.leg swelling	0	0	0	0	0	1	0	0	1,2	0	1	1	0	1	130	84	99	64	94	1	1		1	-	3	0	2	1	1	0.03	3.15	-	45.46	1	1. Normal LV systolic function 2. Mild LV diastolic dysfunction (Gr.1 Impaired relaxation)			1
61	F	0	1	0	0	0	0	1	0	2	0	0	1	0	0	0	0	0	1,2,Rt.MCA infarct	0	0	2	0	1	130	70	90	84	91	1	1		1	40.2	0	1	2	1	1	0.03	2.83	10.71	459.2	1	1. Normal LV systolic function 2. Mild LV diastolic dysfunction (Gr.1 impaired relaxation) 3. Dilated tubular(44mm) portion of ascending aorta 4. Mild resting pulmonary hypertension			1
82	F	1	0	0	0	1	1	0	0	2	0	0	1	0	0	0	0	0	A-fib, HTN	0	0	2	0	1	155	81	106	120	98	1	1	0.974069	1	41	4.5	2	2	1	1	0.03	1.98	>1000	78.9	1	wnl			1
81	F	1	0	0	0	0	0	0	0	2	0	0	1	0	0	0	0	0	1, dysuria	0	0	2	0	1	120	80	93	76	89	1	2		1	38.7	0	2	2	1	1	0.03	1.93	5.57	249.5	1	1. Normal LV systolic function 2. Mild LV diastolic dysfunction (Gr.1 Impaired relaxation)			1
84	F	1	0	0	0	0	0	1	0	2	0	0	1	0	0	0	0	0	HTN	0	0	2	0	1	97	63	74	80	98	1	1	1.20732	2	40.2	3	1	2	1	1	0.03	5.81	>1000	86.4	1	Moderate resting pulmonary hypertension			1
86	F	1	0	0	0	0	0	0	0	Lt.leg pain	0	0	0	0	0	1	0	0	HTN	0	0	2	0	1	155	95	115	102	93	1	1	1.1554	2	53.5	6	1	3	2	1	0.03	1.02	>1000	135	1	No RWMA AR (Gr. I) and TR (Gr. II) Mild resting pulmonary hypertension			1
77	F	0	0	0	0	0	0	0	0	general weakness	0	0	0	0	0	0	0	1	stroke	0	0	1	0	1	200	140	160	84	96	1	1		2	18.5	1.5	0	1	4	1	0.03	1.3	7.11	335.7	1	1. Normal LV systolic function 2. Mild LV diastolic dysfunction (Gr.1 impaired relaxation) 3. Aneurysmal change of tubular(58mm) portion of ascending aorta			1
73	M	0	0	0	0	1	0	0	0	1	0	1	0	0	0	0	0	0	variant angina	0	0	2	0	1	140	80	100	96	93	1	1		2	43.2	0	1	1	4	1	0.03	1.69	-	1087	1	1. Borderline concentric LV hypertrophy and preserved LV systolic function 2. Mildly dilated RV and decreased RV contractility 3. Mild LV diastolic function (Gr.1 impaired relaxation) 4. Mild resting pulmonary hypertension without IVC plethora			1
77	F	0	0	0	1	0	0	0	0	1	0	1	0	0	0	0	0	0	lung cancer	0	0	2	0	1	100	34	56	84	99	1	1	0.962349	2	45	1	1	2	4	1	0.03	1.93	>1000	24.4	1	RVE with systolic dysfunction (McConnell's sign), RAE Preserved LV systolic function			1
84	F	0	0	0	0	1	0	0	0	2	0	0	1	0	0	0	0	0	천식, adrenal insufficiency	0	0	2	0	1	136	81	99	104	89	1	2	1.86923	3	69	4.5	3	4	4	1	0.03	1.49	>1000	178	1	RVE and RAE with RV pressure/volume overload state			1
78	M	1	0	0	1	0	0	0	0	2	0	0	1	0	0	0	0	0	1, prostate ca.	0	0	2	0	1	140	90	107	107	86	1	1		2	61.5	1	2	2	4	1	0.03	2.65	7.22	2261	2	1. Moderate resting pulmonary hypertension with D-shaped LV 2. Decreased RV contractility with dilated RV 3. Dilated pulmonary artery (MPA=37.3mm) -> r/o Pulmonary embolism 3. Normal LV systolic function 4. Mild LV diastolic dysfunction (Gr.1 impaired relaxation)			1
61	M	1	0	0	0	1	0	0	0	Lt.leg pain	0	0	0	0	1	0	0	0	1	0	0	2	0	1	130	80	97	78	87	1	2		2	1	3	2	2	4	1	0.03	4.34	>20	-	2	1. Multiple hypermobile amorphorous echogenic mass on LV apex (16*14mm, 10*10mm, 8*8mm) -> c/w LV wall mural thrombi with very high embolic risk 2. Nonvalvular A-fib and global hypokinesia with severe LV systolic dysfunction 3. Decreased RV contractility 4. Mild resting pulmonry hypertension 5. Dilated both atria (LA > RA) 6. Borderline dilated tubular portion of ascending aorta (40mm)			1
79	F	0	1	0	0	0	0	0	0	2	0	0	1	0	0	0	0	0	2	0	0	2	0	1	98	63	75	114	80	1	2		3	92	1.5	3	3	4	1	0.03	16.08	1.93	6790	2	1. Dilated RV & RA with D-shaped LV 2. Decreased basal to mid RV contractility with sparing of apical contractility 3. Mild resting pulmonary hypertenstion -> c/w Acute pulmonary embolism			1
78	M	0	1	0	0	0	0	1	0	2	0	0	1	0	0	0	0	0	2,CVA	0	0	2	0	1	140	80	100	120	90	1	2		1	-14	3	2	3	0	1	0.04	1.45	15.7	1076	1	-			1
61	M	0	0	0	1	0	0	0	0	2	0	0	1	0	0	0	0	0	stroke	0	0	2	0	1	122	74	90	165	88	1	2		2	54	3	3	3	1	1	0.04	1.63	17.12	180.2	1	1. Borderline concentric LV hypertrophy with normal LV systolic function 2. Mild LV diastolic dysfunction (Gr.1 impaied relaxation) 3. Borderline dialted tubular(40mm) portion of ascending aorta			1
77	F	1	2	0	0	0	0	0	0	2	0	0	1	0	0	0	0	0	HTN DM	0	0	1	0	1	100	53	69	80	100	1	1	1.53094	3	25.5	1.5	0	2	1	1	0.04	1.17	974	212	1	.Concentric remodeling of LV (RWT=0.56) No RWMA with normal LV systolic function			1
71	M	0	0	0	0	1	0	0	0	fever	0	0	0	0	0	0	0	1	1,2,variant angina, alcoholic liver dz	2w ago TKRA	0	2	0	1	100	50	67	74	95	1	1		1	39	1.5	1	2	1	1	0.04	1.98	12.01	1847	2	1. Normal LV systolic function 2. Mild LV diastolic dysfunction (Gr.1 Impaired relaxation) 3. Mild resting pulmonary hypertension 4. No visible vegetation on TTE			1
74	F	0	0	0	0	1	0	0	0	2	0	0	1	0	0	0	0	0	angina, CHF	0	0	2	0	1	120	70	87	104	92	1	1		1	62.5	1.5	1	3	1	1	0.04	3.17	5.87	21288	2	1) Normalized RV systolic function 2) Decreased RV cavity & PA pressure (47 -> 28mmHg) 3) Increased LV filling pressure (E/E':10 -> 18) compared with last study ('16-2-11)			1
71	F	1	0	0	0	1	0	0	0	1	0	1	0	0	0	0	0	0	1	0	0	4	0	1	90	60	70	112	98	1	2		1	10.5	0	3	2	1	1	0.04	2.72	2.73	6335	2	1. Severe resting pulmonary hypertension with IVC plethoa 2. Dilated RV & D-shaped LV with decreased RV contractility ->suggestive of acute cor pulmonale 3. Normal LV systolic function 4. Mild LV diastolic dysfunction (Gr.1 impaired relaxation)			1
73	M	1	0	0	0	0	0	0	0	2	0	0	1	0	0	0	0	0	HTN	0	0	1	0	1	152	85	107	84	98	1	1	1.00295	2	36.5	3	0	2	2	1	0.04	2.22	>1000	89.1	1	Mild concentric LVH (RWT=0.47) Mild resting pulmonary hypertension			1
67	F	1	0	0	0	0	0	0	0	2	0	0	1	0	0	0	0	0	HTN	0	0	2	0	1	145	78	100	92	88	1	1	1.46296	2	67.5	3	1	2	2	1	0.04	5.72	>1000	880	1	. Concentric remodeling of LV (RWT=0.65) and RVE RV systolic dysfunction			1
79	F	0	1	0	0	0	0	0	0	2	0	0	1	0	0	0	0	0	2	0	0	4	0	3	80	40	53	126	88	1	2		3	58	1.5	3	3	4	1	0.04	2.2	9.56	1230	1	1. Normal LV systolic function 2. Mild LV diastolic dysfunction (Gr.1 Impaired relaxation)			1
74	F	1	0	0	0	1	0	0	0	1	0	1	0	0	0	0	0	0	1	0	0	2	0	1	98	60	73	96	99	1	2		2	44.5	0	2	1	4	1	0.04	1.13	3.2	3070	2	1. Dilated RV & RA with decreased RV systolic function 2. Moderate resting pulmonary hypertension -> c/w Pulmonary embolism 3. Normal LV systolic function 4. Mild LV diastolic dysfunction (Gr.1 impaired relaxation) 5. Borderline dilated tubular(40mm) portion of ascending aorta			1
71	F	1	0	0	0	1	0	0	0	2	0	0	1	0	0	0	0	0	1	0	0	2	0	1	170	110	130	84	89	1	2		2	53.5	0	2	2	4	1	0.04	5.07	15.2	2194	2	1. Severe resting pulmonary hypertension with dilated RV & decreased RV function 2. Normal LV systolic function without definite RWMAs 3. Mild LV diastolic dysfunction (Gr.1 impaired relaxation) Suggestive of pulmonary embolism			1
79	F	0	0	0	0	0	0	0	0	2	0	0	1	0	0	0	0	0	IPF	0	0	2	0	1	114	86	95	124	85	1	2		2	65	1.5	2	3	4	1	0.04	4.93	10.95	3745	2	1. Dilated RV and D-shaped LV with decreased RV contractility -> c/w cor pulmonale 2. Mild resting pulmonary hypertension without IVC plethora 3. Normal LV systolic function 4. Summation of E/A wave d/t tachycardia			1
87	F	0	1	0	0	0	0	0	0	2	0	0	1	0	0	0	0	0	2	0	0	2	0	1	140	70	93	98	87	1	1		3	68	0	2	2	4	1	0.04	5.4	4.08	7258	2	1. Dilated RV & RA with decreased RV contractility -> R/O pulmonary thromboembolism 2. Mild resting pulmonary hypertension with IVC plethora 3. Normal LV systolic function 4. Mild LV diastolic dysfunction (Gr.1 impaired relaxation)			1
55	M	0	0	0	0	0	0	0	0	1	0	1	0	0	0	0	0	0	none	0	0	1	0	1	130	80	97	84	96	1	1		1	25	0	0	1	1	1	0.05	<1	3.34	<5	1	1. Concentric LV Remodeling with Normal LV systolic function 2. Mild LV diastolic dysfunction(Gr.1=impaired relaxation)			1
25	M	0	1	0	0	0	0	0	0	Lt.leg pain	0	0	0	0	1	0	0	0	2	0	0	1	0	1	110	70	83	80	94	1	1		1	-	3	0	1	1	1	0.05	<1	2.41	13.5	1	1. Borderline LVE and normal LV systolic function			1
68	F	1	1	0	0	0	0	0	0	2, both leg pain	0	0	1	0	1	0	0	0	1,2,3	0	0	1	0	1	150	90	110	84	95	1	1		1	0	0	0	1	1	1	0.05	3.1	3.77	36.5	1	1. Preserved LV systolic function 2. Mild LV diastolic dysfunction(Gr.1=impaired relaxation) 3. Mild dilated LA			1
84	M	0	0	0	0	0	0	1	0	2	0	0	1	0	0	0	0	0	stroke	0	0	2	0	1	130	80	97	76	97	1	1		1	34.5	0	1	1	1	1	0.05	<1	>5	239	1	1. Normal LV & RV contractility 2. Mild LV diastolic dysfunction (Gr.1=impaired relaxation) 3. Enlarged sinus & tubular portion of ascending aorta with Mild to moderate AR			1
70	F	0	0	0	0	1	0	0	0	DVT	0	0	0	0	0	0	0	1	angina, HF	2m ago coccyx fx	1	2	0	1	130	80	97	98	89	1	1		1	-	6	1	4	1	1	0.05	-	>20	144	1	-			1
70	F	1	0	0	1	1	0	0	0	Rt. flank pain	0	0	0	0	0	0	1	0	1	0	0	2	0	1	150	90	110	86	88	1	2		2	39.2	0	3	2	1	1	0.05	<1	5.86	-	1	1. Mild LV diastolic dysfunction(Gr.1 impaired relaxation) 2. Mild MR 3. Borderline resting pulmonary hypertension 4. Dilated Sinus & tuburlar portion of ascending aorta			1
77	M	1	0	0	1	0	0	0	0	2	0	0	1	0	0	0	0	0	colon cancer, HTN	0	0	2	0	1	130	70	90	72	94	1	1		1	37.2	3	1	2	2	1	0.05	-	3.54	67	1	Mild resting pulmonary hypertension, normal systolic function			1
75	M	1	0	0	0	0	0	0	0	fever	0	0	0	0	0	0	0	1	HTN. Dementia	0	0	1	0	1	152	88	106	96	96	1	1	1.28456	2	37	1.5	0	2	2	1	0.05	1.18	>1000	50.5	1	Mild resting pulmonary hypertension, wnl			1
83	M	0	0	0	0	1	0	0	0	2	0	0	1	0	0	0	0	0	COPD, CKD, HTN	0	0	2	0	1	160	80	107	78	86	1	2	1.83719	3	57.5	6	3	4	2	1	0.05	2.67	>1000	29.6	1	AR (Gr.I) and TR (Gr.I) Moderate resting pulmonary hypertension			1
69	F	1	1	0	0	0	0	0	0	2	0	0	1	0	0	0	0	0	DM, HTN	0	0	1	0	1	175	87	116	78	97	1	1	1.46347	2	14	3	0	2	4	1	0.05	2.51	>1000	335	1	Mild resting pulmonary hypertension Mild concentric LVH (RWT=0.44) and moderate LAE			1
76	F	1	0	0	0	1	0	0	0	2	0	0	1	0	0	0	0	0	1	0	0	2	0	1	110	70	83	126	86	1	2		3	58	1.5	3	3	4	1	0.05	<1.0	1510	213	1	1. Decreased RV contractility with moderate pulmonary hypertension & moderate TR 2. RVE, D-shaped LV ->C/W Pulmonary embolism 3. LV diastolic dysfunction(Gr 1) 4. Mild AR			1
69	F	0	0	0	0	0	0	1	0	2	0	0	1	0	0	0	0	0	stroke	0	0	2	0	1	110	70	83	116	85	1	2		2	68	1.5	2	2	4	1	0.05	1.21	17.39	9346	2	1. Hypermobile linear structure echogenic mass in RA -> c/w Catheter related thrombus 2. Dilated RV and decreased RV contractility 3. Normal LV systolic function 4. Dilated RA			1
67	F	1	0	0	0	0	0	0	0	2	0	0	1	0	0	0	0	0	1	0	0	2	0	1	100	60	73	124	85	1	1		2	70.2	1.5	2	3	4	1	0.05	3.59	4.93	3975	2	1. Dilated RV & RA with D-shaped LV 2. Decreased basal to mid RV contractility with sparing of apex 3. Moderate resting pulmonary hypertension with IVC plethora --> c/w acute pulmonary embolism 4. Summation of E/A wave d/t tachycardia			1
40	F	0	1	0	0	0	0	0	0	abd pain	0	0	0	0	0	0	1	0	2	Lt.salpingectomy	0	4	0	3	72	58	63	128	88	1	1		2	69.2	3	1	3	4	1	0.05	2.46	-	2893	2	1. Severe pulmonary hypertensoin with decreased RV contractility			1
83	F	0	0	0	0	0	0	0	0	2	0	0	1	0	0	0	0	0	none	0	0	2	0	1	120	70	87	98	90	1	1		3	53	0	2	2	4	1	0.05	4.9	1.32	7806	2	1. 22*15mm sized non-mobile echogenic mass attached on RPA -> c/w thrombus 2. Moderate resting pulmonary hypertension with D-shaped LV 3. Decreased RV contractility with enlarged RV & RA -> c/w acute pulmonary embolism 4. Normal LV systolic function 5. Mild LV diastolic dysfunction (Gr.1 impaired relaxation) 6. Mild AR (Gr.2)			1
58	F	1	0	0	0	1	0	0	0	2	0	0	1	0	0	0	0	0	1	0	0	2	0	1	120	80	93	144	88	1	2		3	57	1.5	3	3	4	1	0.05	1.6	10	8923	2	1. Decreased RV contractility with Enlarged RV & RA 2. Moderate resting pulmonary hypertension 3. Normal LV systolic function 4. Mild LV diastolic dysfunction (Gr.1=impaired relaxation) 5. Enlarged tubular portion of ascending aorta with Mild AR 6. Mild MR			1
69	M	1	0	0	0	1	0	0	0	1,2	0	1	1	0	0	0	0	0	1	0	0	4	0	2	90	70	77	92	88	1	2	47/48	3	40	0	3	1	4	1	0.05	2.52	17.64	3141	2	1. Severe resting pulmonary hypertension without IVC plethora 2. Decreased RV contractility --> r/o Pulmonary embolism 3. Normal LV systolic function 4. Concentric LV hypertrophy with mild LV diastolic dysfunction (Gr.1 impaired relaxation)			1
69	F	1	0	0	0	0	0	0	0	2	0	0	1	0	0	0	0	0	1	0	0	1	0	1	150	90	110	134	95	1	1		1	44.23	4.5	0	3	1	1	0.06	2.07	0.85	371.6	1	1. Concentric LV hypertrophy with normal LV contractility 2. Mild LV diastolic dysfunction (Gr.1 impaired relaxation) with high LV filling pressure			1
83	F	1	1	0	1	0	0	0	0	hemoptysis	1	0	0	0	0	0	0	0	1,2,rectal cancer	0	0	2	0	1	109	69	82	89	87	1	2		2	64.2	2	3	3	2	1	0.06	3.96	7.08		1	-			1
80	M	1	0	0	0	0	1	0	0	Lt.leg pain	0	0	0	0	0	1	0	0	HTN, A-fib	0	0	2	0	1	144	85	105	90	94	1	1	1.22946	2	-	3	1	2	3	1	0.06	2.2	345	345	1	-			1
76	M	0	0	0	0	0	0	1	0	2	0	0	1	0	0	0	0	0	CVA	0	0	2	0	1	99	70	80	90	96	1	1	1.20703	2	50.5	0	1	2	4	1	0.06	2.26	>1000	45.6	1	RVE, RAE 3.RV systolic dysfunction 4.No RWMA			1
81	F	1	0	0	0	0	0	1	0	2	0	0	1	0	0	0	0	0	1, stroke, dementia	0	0	2	0	1	150	80	103	124	89	1	2		3	-118.3	1.5	3	2	4	1	0.06	16.41	>20	-	1	1. Moderate resting pulmonary hypertension 2. Dilated RV & Decreased RV contractility -> c/w pulmonary embolism 3. Normal LV systolic function 4. Mild LV diastolic dysfunction(Gr.1 impaired relaxation) 5. Scanty pericardial effusion			1
87	F	1	0	0	0	1	0	1	0	2	0	0	1	0	0	0	0	0	HTN, HF, CVA	0	0	2	0	1	178	79	112	94	82	1	2	1.59344	3	78	4.5	3	3	4	1	0.06	2.5	632	282	1	EF53%, mild AS, AR(grade II), MR(grade I), RV dysfunction			1
78	M	1	0	0	0	1	0	0	0	2	0	0	1	0	0	0	0	0	HTN	0	0	2	0	1	148	88	107	112	87	1	2	1.52789	3	37.7	6	3	3	4	1	0.06	2.69	>1000	739	1	Mild RVE and both atrial enlargement RV systolic dysfunction			1
81	M	1	0	0	0	1	0	0	0	2	0	0	1	0	0	0	0	0	HTN, BPH, CKD,	0	0	2	0	1	158	91	113	118	84	1	2	1.83719	3	59.5	4.5	3	3	4	1	0.06	3.34	>1000	226	1	RVE RV systolic dysfunction Concentric remodeling of LV			1
43	M	0	1	0	0	0	0	0	0	1	0	1	0	0	0	0	0	0	2	0	0	2	0	1	106	65	79	112	88	1	2	35/38	2	50.7	0	2	2	4	1	0.06	4.39	16.26	1992	2	1. Hypoechoic mass in Right pulmonary atery --> R/O Thrombus 2. Dilated RV and RV hypertrophy with decreased RV contractility 3. Moderate resting pulmonary hypertension and IVC Plethora with dilatation 4. D-shaped LV with normal LV systolic function --> C/W pulmonary embolism 5. Mild LV diastolic dysfunction(Gr.1 impaired relaxation)			1
73	M	1	0	0	0	1	0	0	0	2	0	0	1	0	0	0	0	0	1	0	0	2	0	1	128	81	97	112	87	1	2		3	69.7	1.5	3	3	4	1	0.06	4.38	5.69	33997	2	both main pul. a. thromboembolism(+)			1
42	M	0	0	0	0	0	0	0	0	2	0	0	1	0	0	0	0	0	none	0	0	4	0	1	90	76	81	120	87	1	2		3	36.7	0	3	1	4	1	0.06	3.92	7.46	1809	2	1. Dilated RV & RA, RV hypertrophy with decreased RV contractility -> c/w Pul. embolism with RV dysfunction 2. D-shaped LV & low normal LV systolic function 3. Mild LV diastolic dysfunction (Gr.1 impaired relaxation) 4. Moderate resting pulmonary hypertension with IVC plethora & dilatation			1
88	F	1	0	0	0	0	0	0	0	fever	0	0	0	0	0	0	0	1	HTN	0	0	2	0	1	145	76	99	88	95	1	1	0.831487	1	36.5	0	1	1	1	1	0.07	2.78	>1000	64.1	1	Concentric remodeling of LV, wnl			1
76	M	1	1	0	1	0	0	1	0	general weakness	0	0	0	0	0	0	0	1	1,2, AGC, cerebral infarct	0	0	2	0	1	140	100	113	112	86	1	2		1	36.5	2.5	3	2	1	1	0.07	2.57	12.32	1005	1	1. Basal septal hypertrophy and mid LV cavity obliteration 2. Nonvalvular A-fib and normal LV systolic function 3. Dilated tubular(42mm)portion of ascending aorta 4. Dilated LA - Newly noted mid LV cavity obstruction compared with last study('11-05-30)			1
73	F	1	0	0	0	1	0	0	0	2	0	0	1	0	0	0	0	0	1	0	0	2	0	1	160	100	120	69	87	1	2		1	50.2	1.5	2	2	1	1	0.07	3.33	>20	>35000	2	1. Nonvalvular A-fib and global hypokinesia with severe LV systolic dysfunction 2. Moderate TR with slightly decreased RV contractility 3. Borderline resting pulmonary hypertension			1
32	M	1	0	0	0	0	0	0	0	1	0	1	0	0	0	0	0	0	1	0	1	2	0	2	95	80	85	128	88	1	2		3	-26.8	9	3	2	3	2	0.07	6.56	13.76	3924	2	-			1
81	F	1	0	0	0	0	0	0	0	1	0	1	0	0	0	0	0	0	HTN	0	0	2	0	1	161	77	105	94	96	1	1	1.43333	2	47.5	0	1	2	4	1	0.07	2.83	>1000	262	1	Moderate resting pulmonary hypertension			1
64	F	0	0	0	0	0	0	0	0	2	0	0	1	0	0	0	0	0	1, RA	0	0	1	0	1	139	69	92	100	92	1	1		1	52	1.5	0	3	4	1	0.07	4.67	4.43	3042	2	1. Diastolic flattening of LV and borderline concentric LV hypertrophy with normal V systolic function 2. Dilated RV and RA with decreased RV contractility -> c/w Cor pulmonale 3. Mild LV diastolic dysfunction (Gr.1 impaired relaxation) 4. Borderline resting pulmonary hypertension with IVC plethora 5. Dilated LA			1
66	M	0	0	0	0	1	0	0	0	2, mental change	0	0	1	0	0	0	0	0	Parkinson, Dementia	0	0	2	0	1	129	82	98	86	83	1	2		2	52.7	1.5	2	2	3	1	0.08	2.26	>20	104.1	1	1. Dilated RV with decreased mid RV contractility 2. Normal LV systolic function 3. Mild LV diastolic dysfunction (Gr.1 Impaired relaxation)			1
91	M	1	0	0	0	0	0	0	0	2	0	0	1	0	0	0	0	0	HTN	0	0	2	0	1	111	76	88	108	88	1	1	1.02776	2	57	1.5	2	3	4	1	0.08	3.51	>1000	649	1	Concentric remodeling of LV (RWT=0.48) and RAE 3. RV systolic dysfunction			1
57	M	0	1	0	0	0	0	0	0	Lt.leg pain	0	0	0	0	1	0	0	0	2, ALS	0	0	2	0	1	155	93	114	120	100	1	1		1	31.2	6	1	3	0	1	0.09	3.82	>20	16.13	1	1. Normal LV systolic function 2. Summation of E/A wave due to tachycardia			1
84	F	0	0	0	0	0	0	0	1	syncope	0	0	0	1	0	0	0	0	ICH	0	0	2	0	1	160	55	90	88	90	1	1	0.966501	1	42	4.5	1	2	1	1	0.09	1.21	904	1240	1	mobile RA thrombus or mass attached to interatrial septum			1
81	F	1	0	0	0	0	0	0	0	2	0	0	1	0	0	0	0	0	HTN	PLIF	0	2	0	1	130	84	99	98	93	1	1	1.36	2	58.5	4.5	1	4	4	1	0.09	2.33	>1000	28.9	1	1.Concenetric remodeling of LV (RWT=0.48) 2.Decreased mid to apical RV free wall motion			1
[truncated: 10 more columns]

## Sheet: Troponin >1
age	sex	HTN	DM	hyperlipidemia	cancer	cardiopulmonary	Af	stroke	hemorrhage	main symptoms	hemoptysis	chest pain	dyspnea	syncope	leg pain	;eg swelling	abd pain	etc	under Dz	Recent Trauma or Surgery	Prior PE or DVT	EGrdae	Exo Estrogen use	Agrade	SBP	DBP	MAP	HR	SpO2	survival 1 expired - 0	1 GW, 2 ICU, 3 TO	RV/LV	<1 - 1 1-1.5 -2 >1.5- 3	AaDO2	Wells	sPESI	PERC	2D	CT	Troponin	CKMB	D-dimer	BNP	BNP cutoff	2-D Echo	CAG	CAG finding	adm	LOS
86	F	1	0	0	0	1	0	0	0	2	0	0	1	0	0	0	0	0	1, s/p PCI on LAD	0	0	3	0	2	100	60	73	88	88	1	2		1	19.7	1.5	3	2	2	1	0.1	6.75	>20	5687	2	s/p PCI on p-mLAD ('06-5-11) 1. Normal LV systolic function 2. Mild LV diastolic dysfunction (Gr.1 impaired relaxation) 3. Dilated LA - No significant interval change compared with last study ('06-7-26)			1
77	M	1	0	0	0	1	0	0	0	2	0	0	1	0	0	0	0	0	1, DCMP	0	0	3	0	2	100	60	73	60	92	1	1		2	56.5	0	1	2	4	1	0.1	4.26	3.92	7771	2	1. Severe resting pulmonary hypertension with D-shaped LV 2. Decreased apical RV contractility with mildly dilated RV & RA 3. Global hypokinesia with moderate LV systolic dysfunction 4. Mild LV diastolic dysfunction (Gr.1 impaired relaxation)			1
38	M	0	1	0	1	0	0	0	0	2	0	0	1	0	0	0	0	0	2	0	0	3	0	2	110	80	90	132	94	1	2		3	61	1.5	2	2	4	1	0.1	1.61	3.26	5826	2	1. Dilated RV and decreased RV contractility with D-shaped LV => c/w Acute cor pulmonale 2. Mild resting pulmonary hypertension 3. Preserved LV systolic function 4. Mild LV diastolic dysfunction (Gr.1 imparied relaxation)			1
80	M	0	0	0	0	1	0	0	0	2	0	0	1	0	0	0	0	0	stroke	0	0	3	0	2	110	70	83	82	87	1	2	50/49	3	46.2	0	3	2	4	1	0.1	3.08	3.69	2689	2	1. Normal LV systolic function 2. Mild LV diastolic dysfunction(Gr.1 impaired relaxation) 3. Mild MR(Gr.1) 4. Mild resting pulmonary hypertension 5. Dilated tubular(=43.1mm) portion of ascending aorta -Newly developed mild pulmonary hypertension (PApr.:36 -> 51mmHg) compared with last study('13-3-21)			1
77	M	1	1	0	1	1	0	0	0	Ca w/up CT-> PE	1	0	0	0	0	0	0	0	1,2,angina, lung ca	0	0	4	0	3	89	67	74	107	94	1	1		2	-	2.5	3	2	2	1	0.11	-	10.73	-	1	-			1
62	M	0	0	0	0	1	0	0	0	2	0	0	1	0	0	0	0	0	Kd transplant	0	0	2	0	2	160	90	113	96	87	1	2		2	28	0	2	1	4	1	0.11	6.22	10.81	11165	2	1. D-shaped LV, Dilated RV & RA with decreased RV contractility 2. Moderate resting pulmonary hypertension with IVC plethora -> R/O Pulmonary embolism 3. Concentric LV hypertrophy and nonvalvular A-fib with low normal LV systolic function 4. Dilated LA 5. Dilated tubular(45mm) portion of ascending aorta 6. Moderate functional TR			1
41	M	0	1	0	0	0	0	0	0	2	0	0	1	0	0	0	0	0	2	0	0	2	0	2	109	67	81	120	89	1	2		1	38	6	2	2	2	1	0.12	5.93	5.25	1473	1	normal			1
64	F	1	0	0	1	0	0	0	0	1	0	1	0	0	0	0	0	0	HTN, ureter tumor	0	0	3	0	2	110	70	83	114	89	1	2	1.63551	3	36.5	1.5	3	2	3	1	0.12	4.96	>1000	332	1	Moderate resting pulmonary hypertension TR (Gr.II)			1
69	F	1	0	0	0	1	0	0	0	2	0	0	1	0	0	0	0	0	PTE, HTN, HF	0	0	2	0	2	115	72	86	118	96	1	1	0.582208	1	32	7	1	4	2	1	0.15	2.22	>1000	180	1	-			1
88	F	1	1	0	1	0	0	0	0	2	0	0	1	0	0	0	0	0	HTN, DM, Pancretic ca	0	0	3	0	2	120	81	94	98	89	1	2	1.80913	3	62.1	3	3	3	4	1	0.15	9.15	>1000	914	2	RV systolic dysfunction RVE and RAE			1
66	M	0	0	0	0	0	0	0	0	fever	0	0	0	0	0	0	0	1	DVT	0	1	4	0	2	90	60	70	100	89	1	1		1	48.7	1.5	2	4	1	1	0.17	2.27	6.95	996.1	1	1. Normal LV systolic function 2. Mild LV diastolic dysfunction (Gr.1 impaired relaxation)			1
46	F	0	0	0	0	0	0	0	0	2	0	0	1	0	0	0	0	0	none	0	0	3	0	2	100	70	80	134	99	1	1		2	53.5	1.5	1	2	4	1	0.17	5.07	4.83	3498	2	1. Dilated RV with Decreased RV contractility 2. D-shaped LV with Normal LV systolic function 3. Mild resting pulmonary hypertension with IVC plethora & dilatation 4. Mild LV diastolic dysfunction (Gr.1 impaired relaxtion)			1
78	F	0	0	0	0	1	0	0	0	4	0	0	0	1	0	0	0	0	dementia	0	0	3	0	2	100	70	80	120	83	1	2		2	36	1.5	3	3	2	1	0.18	6.62	>20	2406	2	1. Hyperdynamic LV systolic function 2. Mild LV diastolic dysfunction (Gr.1 impaired relaxation) 3. Borderline dilated tubular(40mm) portion of ascending aorta 4. Mild resting pulmonary hypertension			1
39	M	0	1	0	1	0	0	0	0	1	1	1	0	0	0	0	0	0	2	0	0	2	0	2	130	70	90	112	88	1	2		2	-	4	3	2	2	1	0.24		8.1		1	normal			1
78	M	1	1	0	0	0	0	0	0	1	0	1	0	0	0	0	0	0	HTN, DM , Parkinson	0	0	4	0	3	75	60	68	120	89	0	2	1.16643	2	38	4.5	3	3	4	1	0.24	2.89	>1000	319	1	RVE and both atrial enlargement (RA>LA) RV systolic dysfunction			1
71	F	1	0	0	0	1	0	0	0	2	0	0	1	0	0	0	0	0	HF,HTN	0	0	4	0	3	89	47	61	80	84	0	2	1.7897	3	58.7	4.5	3	3	4	1	0.24	3.27	>1000	46.1	1	2.RVE, RV systolic dysfunction			1
62	F	1	1	0	1	0	0	0	0	Rt.flank pain	0	0	0	0	0	0	1	0	1,2,rectal cancer	0	0	4	0	3	80	60	67	112	87	0	2		3	65.2	2.5	3	2	4	1	0.24	2.47	18.52	-	2	1. Irregular-shaped nonmobile hypoechoic mass on right pulmonary artery -> r/o pulmonary artery thrombi 2. Dilated RV with decreased RV contractility 3. D-shaped LV and moderate resting pulmonary hypertension with IVC plethora -> c/w Acute pulmonary embolism			1
32	F	0	0	0	0	0	0	0	0	2	0	0	1	0	0	0	0	0	-	0	0	2	0	2	98	69	79	124	97	1	1	0.63719	2	55.3	4.5	0	2	4	1	0.26	5.67	>1000	130	1	RVE RV systolic dysfunction Moderate resting pulmonary hypertension with increased PVR			1
32	F	0	0	0	0	0	0	0	0	2	0	0	1	0	0	0	0	0	-	0	0	2	0	2	98	69	79	124	97	1	1	0.64	2	55.3	4.5	0	2	4	1	0.26	5.67	>1000	130	1	RVE RV systolic dysfunction Moderate resting pulmonary hypertension with increased PV			1
80	F	0	0	0	0	0	0	0	0	2	0	0	1	0	0	0	0	0	status epilepsy	0	0	3	0	2	95	75	82	84	89	1	2		2	45.7	1.5	2	2	4	1	0.27	4.52	>20	10066	2	1) Slightly deteriorated LVEF (60~65%->53%) & RV function and newly noted D-shaped LV 2) Decreased LV dimension (48/38->31/22mm) & LA dimension (27->19mm) 3) Increased RV cavity			1
61	F	0	0	0	1	0	0	0	0	2	0	0	1	0	0	0	0	0	thyroid ca.	0	0	2	0	2	120	70	87	96	90	1	1		1	52.2	0	1	2	2	1	0.29	9.38	3.86	2277	2	1. Normal LV systolic function 2. Mild LV diastolic dysfunction (Gr.1 Impaired relaxation)			1
66	M	0	0	0	0	1	0	0	0	2	0	0	1	0	0	0	0	0	migrane	0	0	3	0	2	130	70	90	94	89	1	2		2	52	0	2	1	4	1	0.3	11.37	13.95	1620	1	1. Moderate resting pulmonary hypertension with D-shaped LV 2. Decreased RV contractility with enlarged RV & RA 3. Concentric LVH with normal LV systolic function 4. Mild LV diastolic dysfunction (Gr.1 impaired relaxation) 5. Aneurysmal change of interatrial septum without definite shunt flow			1
80	M	0	0	0	1	1	0	0	0	2	0	0	1	0	0	0	0	0	angina, lung ca	0	0	4	0	3	80	70	73	95	89	0	2		3	58.5	0	5	3	4	1	0.31	2.78	-	-	2	1) D-shaped LV with dilated RV Dilated both atria (RA > LA)			1
35	F	0	0	0	1	0	0	0	0	2,3	0	0	1	1	0	0	0	0	none	2d ago C-sec	0	2	0	2	110	70	83	140	89	1	2		1	63	3	3	3	2	1	0.32	9.22	16.87	108.4	1	mild LV diastolic dysfunction			1
82	F	1	0	0	1	0	0	0	0	2	0	0	1	0	0	0	0	0	1, bladder cancer	0	0	4	0	2	90	60	70	78	86	0	2		3	58.5	5.5	4	4	4	1	0.34	6.25	17.6	1201	2	1. Mild resting pulmonary hypertension with decreased RV contractility 2. Dilated RV & RA with D-shaped LV			1
74	F	0	0	0	1	0	0	0	0	1,2	0	1	1	0	0	0	0	0	GB cancer	0	0	2	0	2	110	70	83	118	93	1	1		2	57.5	4.5	0	4	4	1	0.42	6.69	>20	1870	1	Decreased RV contractility 3. Dilated RV & RA -> r/o Pulmonary embolism			1
30	F	0	0	0	0	0	0	0	0	1,2	0	1	1	0	0	0	0	0	-	1d ago C-sec	0	1	0	2	101	67	78	120	99	1	1	1.26565	2	-41	3	0	2	4	1	0.54	11.06	>1000	136	1	RAE and RVE Preserved LV systolic function			1
43	M	0	1	0	0	0	0	0	0	2	0	0	1	0	0	0	0	0	2	0	0	4	0	3	84	46	59	120	80	1	2		2	32.2	1.5	2	2	4	1	0.57	7.2	3.46	9942	2	1. Severe resting pulmonary hypertension with D-shaped LV 2. Dilated RV with decreased RV contractility 3. Moderate TR with dilated RA -> c/w Cor pulmonale 4. Normal LV systolic function 5. Mild LV diastolic dysfunction (Gr.1 impaired relaxation)			1
68	F	0	0	0	1	0	0	0	0	1	0	1	0	0	0	0	0	0	3	0	0	4	0	3	64	41	49	102	88	0	2		3	24.7	1.5	3	3	4	1	0.66	21.3	13.1	4173	2	1. Dilated RV & RA with RV dysfunction 2. D-shaped LV with normal LV systolic function 3. Mild resting pulmonary hypertension with IVC plethora & dilatation 4. Echogenic mobile mass in LPA & bifurcation -> Newly developed mild resting pulmonary hypertension (PApr: 38 -> 53mmHg)			1
35	M	0	1	0	0	0	0	0	0	Rt shoulder back pain	0	0	0	0	0	0	0	1	2	0	0	1	0	1	110	70	83	92	96	1	1	29/31	1	16.2	0	0	0	0	1	<0.003	0.74	0.68	19.7	1	normal,			1
47	F	0	1	0	0	0	0	0	0	both flank pain	0	0	0	0	0	0	1	0	2	0	0	1	0	1	127	72	90	90	97	1	1	37/41	1	19.7	0	0	0	2	1	<0.003	0.55	-	75.38	1	1. Normal LV systolic function 2. Mild LV diastolic dysfunction(Gr.1 impaired relaxation) 3. Borderline resting pulmonary hypertension			1
64	F	0	0	0	0	0	0	0	0	2	0	0	1	0	0	0	0	0	-	1	0	2	0	1	130	60	83	80	95	1	1	1.32582	2	40	4.5	1	3	1	1	0,01	3.1	<21	20.3	1	Mild resting pulmonary hypertension			1
58	F	0	0	0	1	0	0	0	0	2	0	0	1	0	0	0	0	0	uterine myoma	0	0	2	0	1	130	88	102	86	99	1	1	1.06686	2	41.7	6	1	3	1	1	0,02	4.15	850	20.1	1	Mild LAE Moderate resting pulmonary hypertension			1
[truncated: 10 more columns]

[truncated: 7 more sheets: RVLV 1~1.5, RVLV 1.5<, grade 1, grade 2, grade 3, grade 4, revised]
